# Supplementary material for: The SPF27 Homologue Num1 Connects Splicing and Kinesin 1-Dependent Cytoplasmic Trafficking in Ustilago maydis
Source: PLoS Genet. 2014 Jan 2;10(1):e1004046. doi: 10.1371/journal.pgen.1004046 (PMC3879195; doi:10.1371/journal.pgen.1004046)
Supplement: Table S1 — Intron retention in AB31 and AB31Δnum1. (XLSX) [file pgen.1004046.s028.xlsx]

## Sheet: S1
		Table S1: Intron retention in AB31 and AB31∆num1
		MUMDB1	Intron number2	Intron position according to MUMDB contigs3			Intron expression (FPKM) Dnum14	Gene expression (FPKM) Dnum15	Intron retention rate Dnum16	Intron expression (FPKM) wt4	Gene expression (FPKM) wt5	Intron retention rate wt6	filter7	Fold change retention rate8
				chr	start	stop
	1	um00005	1	chr01	21596	21699	10.03	80.1761	0.1251	0.344253	64.0712	0.00537297	1	23.2832		Calculations
	2	um00009	1	chr01	29660	29772	3.54525	91.2704	0.0388434	0.664656	81.5867	0.00814661	1	4.76804		Retention rate	Mean	Stdev	T-Test
	3	um00027	1	chr01	73200	73290	0.382223	7.12212	0.053667	0.61044	19.7664	0.0308827	1	1.73777		deltaNum	0.201996	0.227943	6.2234e-111
	4	um00028	1	chr01	75566	75669	3.4443	44.7933	0.0768932	1.83851	59.0645	0.0311272	1	2.47029		wt	0.0720879	0.121739
	5	um00028	2	chr01	75694	75788	9.54998	44.7933	0.213201	5.95779	59.0645	0.100869	1	2.11364
	6	um00028	3	chr01	75944	76028	8.18544	44.7933	0.182738	1.87988	59.0645	0.0318276	1	5.74149		Splicing efficiency	1 – retention rate
	7	um00032	1	chr01	84075	84152	0.180606	0.450392	0.400997	0.0347569	0.767787	0.0452689	0	8.85812		deltaNum	0.798004	0.23008	see above
	8	um00032	2	chr01	84394	84478	0.643531	0.450392	1.42883	1.31593	0.767787	1.71392	0	0.833658		wt	0.927912	0.126926
	9	um00045	1	chr01	115954	116049	5.45424	48.7622	0.111854	0.485501	63.7714	0.00761314	1	14.6922
	10	um00049	1	chr01	121317	121392	3.81014	29.0628	0.1311	1.05233	25.9527	0.040548	1	3.23322		Introns with fold change above 2x	1717
	11	um00053	1	chr01	131866	131948	4.92542	15.6777	0.314167	1.10705	12.4491	0.0889255	1	3.53292		Unaffected (retention in wt and ∆num1 =1 or change in retention rate <0.9)	83
	12	um00053	2	chr01	131511	131628	4.90672	15.6777	0.312974	1.24196	12.4491	0.0997627	1	3.13718
	13	um00057	1	chr01	140801	140897	4.83411	42.1331	0.114734	0.52849	36.9271	0.0143117	1	8.01681		Fold change retention rate	5.31764	8.71363
	14	um00062	1	chr01	151662	151735	0.279685	0.399824	0.699519	0.109706	0.458509	0.239267	0	2.92359
	15	um00062	2	chr01	151991	152045	0.121977	0.399824	0.305076	0.240012	0.458509	0.523461	0	0.582806
	16	um00062	3	chr01	152156	152408	0.0631309	0.399824	0.157897	0.104451	0.458509	0.227807	0	0.693117
	17	um00062	4	chr01	152563	152974	0.116736	0.399824	0.291969	0.193023	0.458509	0.420981	0	0.693545
	18	um00062	5	chr01	153218	153291	0.860561	0.399824	2.15235	0.757249	0.458509	1.65155	0	1.30323
	19	um00062	6	chr01	153361	153397	1.6353	0.399824	4.09005	1.52497	0.458509	3.32594	0	1.22974
	20	um00083	1	chr01	213502	213615	0.102445	0.163018	0.628425	0.36831	0.863155	0.426702	0	1.47275
	21	um00092	1	chr01	230080	230164	4.27286	37.7636	0.113148	1.93908	35.9071	0.0540026	1	2.09523
	22	um00109	1	chr01	271210	271351	4.55218	42.9026	0.106105	0.624114	63.9761	0.00975542	1	10.8765
	23	um00111	1	chr01	277096	277177	7.52034	83.8592	0.0896782	1.23501	90.6915	0.0136177	1	6.5854
	24	um00113	1	chr01	283418	283499	2.09314	12.1259	0.172617	0.113295	12.8056	0.00884729	1	19.5108
	25	um00113	2	chr01	283564	283663	2.00042	12.1259	0.164971	0.119524	12.8056	0.00933372	1	17.6747
	26	um00130	1	chr01	325231	325358	7.9084	71.4296	0.110716	4.54823	71.3057	0.0637849	1	1.73577
	27	um00133	1	chr01	337214	337258	0.172701	3.69062	0.0467946	0.121649	1.80639	0.0673438	0	0.694862
	28	um00133	2	chr01	337053	337177	0.0751793	3.69062	0.0203704	0.0215829	1.80639	0.0119481	0	1.7049
	29	um00133	3	chr01	336471	336591	19.0757	3.69062	5.16869	10.2105	1.80639	5.65246	0	0.914414
	30	um00133	4	chr01	335104	335396	0.0476255	3.69062	0.0129045	0.0495499	1.80639	0.0274303	0	0.470446
	31	um00148	1	chr01	374673	374773	0.050659	0.405281	0.124997	0	0.257978	0	0
	32	um00148	2	chr01	374898	374997	0.211868	0.405281	0.522767	0.134756	0.257978	0.522353	0	1.00079
	33	um00153	1	chr01	395356	395493	10.0865	210.048	0.0480201	2.8585	162.427	0.0175987	1	2.72861
	34	um00153	2	chr01	395606	395725	15.1788	210.048	0.0722636	5.90882	162.427	0.0363784	1	1.98644
	35	um00160	1	chr01	411174	411261	21.201	104.591	0.202703	1.71785	122.315	0.0140444	1	14.433
	36	um00164.2	1	chr01	417355	417456	3.48623	16.5803	0.210263	0.260812	8.53454	0.0305596	1	6.88042
	37	um00169	1	chr01	431110	431215	11.613	68.0257	0.170714	1.24941	60.5667	0.0206286	1	8.2756
	38	um00187	1	chr01	485067	485212	0.0435021	0.0256518	1.69587	0	0		0
	39	um00187	2	chr01	485254	485349	0.0266627	0.0256518	1.0394	0	0		0
	40	um00194	1	chr01	501550	501697	0.568848	2.02274	0.281226	0.61495	1.9582	0.314038	0	0.895514
	41	um00203	1	chr01	530482	530565	3.9752	6.63042	0.59954	1.09322	4.52109	0.241804	0	2.47944
	42	um00205	1	chr01	536956	537052	2.5149	89.4419	0.0281177	2.12972	136.64	0.0155864	1	1.80399
	43	um00206.2	1	chr01	539698	540415	1.46311	13.3523	0.109578	1.25945	12.6289	0.0997274	1	1.09877
	44	um00211	1	chr01	552997	553084	0.421311	2.87524	0.146531	0.179735	3.17726	0.056569	0	2.5903
	45	um00223	1	chr01	587088	587172	1.44904	1.86964	0.775037	0.781001	1.31733	0.592866	0	1.30727
	46	um00226	1	chr01	592895	592996	7.68675	14.1016	0.545099	1.20883	11.6785	0.103509	1	5.26619
	47	um00235	1	chr01	615812	615926	1.29417	11.7555	0.110091	0.727778	14.8338	0.0490621	1	2.24391
	48	um00245.2	1	chr01	650722	650816	2.98669	24.5539	0.121638	2.05495	31.2875	0.0656796	1	1.85199
	49	um00245.2	2	chr01	650228	650316	3.07606	24.5539	0.125278	1.49169	31.2875	0.0476771	1	2.62763
	50	um00245.2	3	chr01	650082	650176	1.81338	24.5539	0.0738533	0.352786	31.2875	0.0112757	1	6.5498
	51	um00250	1	chr01	666216	666298	12.5972	98.6979	0.127634	1.29848	147.783	0.00878641	1	14.5262
	52	um00254	1	chr01	679445	679540	1.44606	1.12133	1.28959	0.108684	0.0937259	1.15959	0	1.11211
	53	um00254	2	chr01	678610	678791	1.15657	1.12133	1.03142	0.0944986	0.0937259	1.00824	0	1.02299
	54	um00256	1	chr01	683897	683994	4.79183	102.174	0.0468986	1.90463	109.765	0.0173519	1	2.70279
	55	um00256	2	chr01	684013	684086	5.6187	102.174	0.0549914	0.757249	109.765	0.00689885	1	7.9711
	56	um00256	3	chr01	684665	684746	13.8963	102.174	0.136006	7.6908	109.765	0.0700664	1	1.94111
	57	um00256	4	chr01	684840	684922	4.80647	102.174	0.0470419	2.0514	109.765	0.0186891	1	2.51708
	58	um00262	1	chr01	697866	697962	15.8159	46.3653	0.341114	0.81796	24.2934	0.03367	1	10.1311
	59	um00276	1	chr01	738869	738911	0	0.0495453	0	0.063721	0.0588366	1.08302	0
	60	um00330	1	chr01	908472	908683	7.12538	76.4116	0.0932499	4.70127	179.059	0.0262554	1	3.55164
	61	um00334	1	chr01	921442	921537	9.25774	33.6713	0.274944	0.389115	26.9393	0.0144442	1	19.035
	62	um00337	1	chr01	928173	928563	0.241821	0.462106	0.523303	0.140871	0.281506	0.500418	0	1.04573
	63	um00349.2	1	chr01	967399	967510	11.4131	26.2578	0.434657	2.56912	15.9688	0.160884	1	2.70169
	64	um00350	1	chr01	969472	969577	4.87305	45.2976	0.107579	0.909252	40.7226	0.022328	1	4.81811
	65	um00350	2	chr01	969070	969358	3.48351	45.2976	0.0769028	0.541814	40.7226	0.013305	1	5.78
	66	um00358	1	chr01	994885	995016	0.106158	8.79777	0.0120664	0.651946	14.2094	0.0458815	1	0.262992
	67	um00358	2	chr01	994722	994819	0.0600652	8.79777	0.00682733	0.0788522	14.2094	0.00554932	1	1.2303
	68	um00371	1	chr01	1034294	1034407	6.99149	70.3248	0.0994172	0.937999	169.632	0.00552961	1	17.9791
	69	um00378	1	chr01	1058969	1059089	0.602057	2.61476	0.230253	0.0442664	2.33153	0.0189859	0	12.1276
	70	um00381	1	chr01	1066043	1066223	8.0906	178.158	0.0454125	2.9163	129.203	0.0225714	1	2.01195
	71	um00386	1	chr01	1087486	1087597	1.44389	14.8616	0.0971558	0.847749	23.0677	0.0367505	1	2.64366
	72	um00387	1	chr01	1089872	1090196	9.34344	512.91	0.0182165	4.20273	654.577	0.00642052	1	2.83723
	73	um00387	2	chr01	1089700	1089779	86.0484	512.91	0.167765	1.75717	654.577	0.00268443	1	62.4955
	74	um00387	3	chr01	1089495	1089607	13.0617	512.91	0.0254659	1.92798	654.577	0.00294538	1	8.64605
	75	um00391.2	1	chr01	1101493	1101573	5.1886	36.9333	0.140486	0.534082	33.0439	0.0161628	1	8.69192
	76	um00391.2	2	chr01	1101633	1101729	3.45457	36.9333	0.0935353	1.77446	33.0439	0.0537002	1	1.7418
	77	um00392	1	chr01	1102603	1102685	4.11915	59.8328	0.0688444	1.40013	57.8147	0.0242176	1	2.84274
	78	um00392	2	chr01	1102322	1102402	4.99789	59.8328	0.083531	1.25852	57.8147	0.0217683	1	3.83728
	79	um00406	1	chr01	1142734	1142833	1.87094	108.851	0.0171881	0.331539	102.628	0.00323049	1	5.32058
	80	um00406	2	chr01	1142953	1143036	10.6072	108.851	0.0974464	1.35994	102.628	0.0132511	1	7.35382
	81	um00411.2	1	chr01	1154853	1154938	0.0387456	0.590851	0.0655759	0.0629713	0.974205	0.0646387	0	1.0145
	82	um00441	1	chr01	1246719	1246830	1.43955	5.6849	0.253224	0.244233	4.93274	0.0495127	0	5.11432
	83	um00469	1	chr01	1343616	1344185	9.696	54.4387	0.178109	5.85265	39.9592	0.146466	1	1.21604
	84	um00495	1	chr01	1438380	1438467	5.36883	41.6594	0.128875	0.648822	46.0492	0.0140898	1	9.14669
	85	um00495	2	chr01	1438592	1438686	4.54941	41.6594	0.109205	1.49686	46.0492	0.0325056	1	3.35958
	86	um00496	1	chr01	1439265	1439357	3.46621	27.2068	0.127402	0.186578	10.5	0.0177692	1	7.16983
	87	um00507	1	chr01	1468739	1468818	10.2583	16.0351	0.639739	0.718567	8.46974	0.0848393	1	7.5406
	88	um00508	1	chr01	1470236	1470542	23.3028	480.919	0.0484547	9.20885	617.543	0.0149121	1	3.24936
	89	um00508	2	chr01	1470093	1470208	7.89336	480.919	0.0164131	2.38987	617.543	0.00386996	1	4.24115
	90	um00512	1	chr01	1480871	1481016	12.6811	182.919	0.0693262	1.8464	104.847	0.0176105	1	3.93665
	91	um00512	2	chr01	1480630	1480720	10.3662	182.919	0.0566709	0.758445	104.847	0.00723383	1	7.83414
	92	um00525	1	chr01	1518499	1518587	4.971	42.977	0.115666	0.840828	51.3635	0.0163701	1	7.0657
	93	um00525	2	chr01	1518289	1518425	4.55779	42.977	0.106052	0.824315	51.3635	0.0160487	1	6.60814
	94	um00525	3	chr01	1517775	1517878	5.32773	42.977	0.123967	3.05903	51.3635	0.0595565	1	2.0815
	95	um00525	4	chr01	1517623	1517716	3.59841	42.977	0.0837288	1.93943	51.3635	0.0377589	1	2.21746
	96	um00529	1	chr01	1530420	1530617	3.27973	17.1213	0.191559	1.18431	27.2084	0.0435274	1	4.40088
	97	um00558	1	chr01	1631826	1632082	0.191072	1.39124	0.137339	0.178681	1.5365	0.116291	0	1.18099
	98	um00560	1	chr01	1634836	1635182	9.5107	93.1373	0.102115	2.6279	91.3064	0.0287811	1	3.54799
	99	um00561.2	1	chr01	1637468	1637560	3.4068	11.4774	0.296828	1.04032	11.2585	0.0924032	1	3.21231
	100	um00573	1	chr01	1678419	1678532	9.64604	32.1955	0.299608	0.510054	13.7995	0.0369619	1	8.10586
	101	um00578	1	chr01	1692302	1692573	2.83125	151.89	0.0186402	1.44825	151.225	0.00957681	1	1.94639
	102	um00584	1	chr01	1710509	1710648	6.13843	67.7834	0.0905596	0.510626	71.7411	0.00711762	1	12.7233
	103	um00593	1	chr01	1740106	1740180	1.3549	0.904245	1.49838	1.20553	0.896727	1.34436	0	1.11456
	104	um00609	1	chr01	1784590	1784610	60.5144	17.9128	3.37827	77.1846	21.0643	3.66423	0	0.921958
	105	um00620	1	chr01	1816015	1816097	1.62768	12.3029	0.132301	0.433158	11.8219	0.0366402	1	3.61082
	106	um00620	2	chr01	1815857	1815955	1.94095	12.3029	0.157764	0.442294	11.8219	0.037413	1	4.21682
	107	um00627	1	chr01	1832910	1832953	0.463617	0.91979	0.504046	0.186245	0.510467	0.364852	0	1.38151
	108	um00627	2	chr01	1833070	1833466	1.85861	0.91979	2.02069	0.934118	0.510467	1.82993	0	1.10425
	109	um00632	1	chr01	1852799	1852890	13.0694	21.5557	0.606309	3.34135	16.1409	0.207012	1	2.92886
	110	um00634	1	chr01	1856034	1856164	9.02584	132.928	0.0679001	0.874116	76.4278	0.0114371	1	5.93681
	111	um00658	1	chr01	1932523	1932879	31.4099	835.464	0.0375957	11.7804	677.259	0.0173942	1	2.16139
	112	um00664	1	chr01	1949741	1949833	2.45495	8.27171	0.296788	0.870796	10.8434	0.0803066	1	3.69569
	113	um00673	1	chr01	1982452	1982592	9.11261	330.337	0.0275858	1.26927	504.205	0.00251738	1	10.9581
	114	um00673	2	chr01	1982733	1982850	59.3716	330.337	0.17973	12.0953	504.205	0.0239889	1	7.49221
	115	um00673	3	chr01	1983251	1983429	9.62704	330.337	0.0291431	6.98436	504.205	0.0138522	1	2.10385
	116	um00674	1	chr01	1985428	1985650	12.0736	682.238	0.017697	3.02159	731.791	0.00412904	1	4.28599
	117	um00687	1	chr01	2016952	2017099	14.1886	25.1583	0.563972	13.1944	27.1226	0.486475	1	1.1593
	118	um00694.2	1	chr01	2042945	2043085	0.31031	3.9949	0.0776764	0.103637	2.44952	0.042309	0	1.83593
	119	um00698.2	1	chr01	2058605	2058669	50.9525	32.0184	1.59135	76.8098	45.3137	1.69507	0	0.938813
	120	um00701.2	1	chr01	2064076	2064152	0.0666566	0.38867	0.171499	0.0698943	0.212999	0.328144	0	0.522634
	121	um00748	1	chr01	2223893	2223994	24.0268	43.8166	0.548349	6.88702	34.8091	0.197851	1	2.77152
	122	um00754	1	chr01	2245038	2245120	3.39381	5.40067	0.628406	1.21383	10.5398	0.115166	1	5.4565
	123	um00754	2	chr01	2245262	2245370	2.35724	5.40067	0.436472	1.51415	10.5398	0.143661	1	3.03821
	124	um00756	1	chr01	2249221	2249318	18.4838	135.471	0.136441	4.7026	267.437	0.0175839	1	7.7594
	125	um00762	1	chr01	2274333	2274413	2.62248	2.24015	1.17067	1.47886	2.00296	0.738334	0	1.58555
	126	um00769	1	chr01	2302799	2302884	6.9823	10.7435	0.649907	0.664805	6.29461	0.105615	1	6.15355
	127	um00774	1	chr01	2314475	2314583	45.7887	160.013	0.286156	7.99143	231.663	0.0344959	1	8.29536
	128	um00778	1	chr01	2326398	2326585	13.6621	407.556	0.0335221	5.80932	290.329	0.0200094	1	1.67531
	129	um00778	2	chr01	2326212	2326305	29.8671	407.556	0.0732836	4.48856	290.329	0.0154602	1	4.74013
	130	um00792	1	chr01	2371616	2371706	0.24965	2.203	0.113322	0.453451	2.21299	0.204904	0	0.55305
	131	um00793	1	chr01	2373122	2373219	0.210484	0.304962	0.690198	0.0547625	0.406101	0.13485	0	5.11828
	132	um00793	2	chr01	2373452	2373534	0.234775	0.304962	0.769848	0.0326376	0.406101	0.0803682	0	9.57901
	133	um00795	1	chr01	2376328	2376429	0.931003	1.62163	0.574116	0.116755	0.664472	0.175711	0	3.26738
	134	um00795	2	chr01	2376045	2376131	0.273347	1.62163	0.168563	0.0620031	0.664472	0.0933117	0	1.80645
	135	um00802	1	chr01	2405582	2405867	5.23589	30.6119	0.171041	0.873016	17.948	0.0486416	1	3.51635
	136	um00816	1	chr01	2443887	2443995	56.1651	434.446	0.12928	16.5312	348.098	0.0474899	1	2.72226
	137	um00816	2	chr01	2444058	2444141	10.0182	434.446	0.0230598	1.00672	348.098	0.00289204	1	7.97352
	138	um00824	1	chr01	2468392	2468584	5.98046	5.42209	1.10298	15.7242	14.3592	1.09507	0	1.00723
	139	um00831	1	chr02	7429	7526	2.58282	23.4355	0.110209	0.342294	9.76031	0.03507	1	3.14256
	140	um00831	2	chr02	7562	7660	1.30433	23.4355	0.0556561	0.108615	9.76031	0.0111282	1	5.00136
	141	um00831	3	chr02	7911	8003	3.88537	23.4355	0.16579	0.687689	9.76031	0.0704577	1	2.35304
	142	um00831	4	chr02	8065	8186	2.92546	23.4355	0.12483	0.403464	9.76031	0.0413372	1	3.0198
	143	um00847	1	chr02	59049	59162	0.248604	0.610838	0.406988	0.094556	0.284899	0.331893	0	1.22626
	144	um00858	1	chr02	92684	92757	0.28628	0.0919305	3.11409	0.0727666	0.0922013	0.789215	0	3.94581
	145	um00862	1	chr02	104001	104529	31.5958	578.101	0.0546545	8.1608	438.064	0.0186293	1	2.9338
	146	um00867	1	chr02	114623	114720	20.8371	484.637	0.0429952	0.283194	408.221	0.000693727	1	61.9771
	147	um00867	2	chr02	113950	114511	33.3288	484.637	0.0687705	12.84	408.221	0.0314536	1	2.18641
	148	um00875	1	chr02	139436	139643	0.12641	0.145932	0.866225	0.0644483	0.0688436	0.936156	0	0.9253
	149	um00875	2	chr02	139021	139121	0.118552	0.145932	0.812376	0.133814	0.0688436	1.94374	0	0.417945
	150	um00903	1	chr02	259257	259363	3.51296	10.3101	0.340728	0.262161	8.40652	0.0311854	1	10.9259
	151	um00906.2	1	chr02	268267	268356	6.67987	73.8275	0.0904794	1.63773	69.4582	0.0235786	1	3.83734
	152	um00906.2	2	chr02	268049	268173	10.2076	73.8275	0.138262	4.18437	69.4582	0.060243	1	2.29508
	153	um00907	1	chr02	269388	269485	4.72707	13.0406	0.362489	1.47465	13.1103	0.11248	1	3.22269
	154	um00907	2	chr02	269037	269148	5.65145	13.0406	0.433373	2.28162	13.1103	0.174033	1	2.49018
	155	um00920	1	chr02	306179	306276	1.80349	10.7828	0.167256	1.16541	9.70057	0.120138	1	1.3922
	156	um00924	1	chr02	315752	315989	306.155	4739.4	0.0645979	40.0318	4498.11	0.00889968	1	7.25845
	157	um00934	1	chr02	345263	345356	24.9634	461.138	0.0541342	0.734634	474.929	0.00154683	1	34.9969
	158	um00940	1	chr02	365270	365771	14.5677	803.896	0.0181214	3.33136	597.335	0.00557704	1	3.24929
	159	um00940	2	chr02	365864	365977	18.2481	803.896	0.0226995	3.83848	597.335	0.00642601	1	3.53244
	160	um00940	3	chr02	365999	366091	13.1182	803.896	0.0163183	2.03139	597.335	0.00340075	1	4.79842
	161	um00940	4	chr02	366202	366284	28.4793	803.896	0.0354267	1.66463	597.335	0.00278677	1	12.7125
	162	um00945	1	chr02	380435	380721	88.8697	158.945	0.559121	57.787	123.767	0.466901	1	1.19752
	163	um00964	1	chr02	441441	441930	16.4158	40.4036	0.406295	4.57771	24.4227	0.187437	1	2.16763
	164	um00968	1	chr02	459432	459524	0.266521	0.401253	0.664222	0.911262	0.729176	1.24972	0	0.531499
	165	um00975	1	chr02	475998	476242	25.8968	336.696	0.0769144	7.09641	297.551	0.0238494	1	3.225
	166	um00986	1	chr02	513336	513467	20.5672	187.173	0.109883	10.0045	303.178	0.0329989	1	3.32991
	167	um00989	1	chr02	523575	523655	4.91343	9.94987	0.493819	0.720706	9.33367	0.0772156	0	6.39532
	168	um00989	2	chr02	523140	523266	2.28848	9.94987	0.230001	0.599212	9.33367	0.064199	0	3.58262
	169	um00989	3	chr02	522945	523019	6.69948	9.94987	0.673324	0.731227	9.33367	0.0783429	0	8.59457
	170	um01005	1	chr02	575100	575319	4.47209	148.398	0.0301358	2.58418	150.698	0.017148	1	1.75739
	171	um01006	1	chr02	579530	579623	11.0644	86.4097	0.128046	4.83845	133.793	0.0361637	1	3.54073
	172	um01024	1	chr02	640769	640820	0.0496657	0.00322259	15.4118	0	0.0101632	0	0
	173	um01025	1	chr02	645810	645906	1.11011	0.938139	1.18331	0	0.886441	0	0
	174	um01037	1	chr02	689051	689079	45.186	16.2823	2.77516	48.7953	16.114	3.02812	0	0.916462
	175	um01053	1	chr02	735104	735149	0.146372	0.0599666	2.4409	0.177517	0.1013	1.75238	0	1.39291
	176	um01060	1	chr02	754562	755364	53.8397	981.191	0.0548717	4.97809	736.133	0.00676248	1	8.11414
	177	um01072	1	chr02	784988	785062	2.8241	13.5996	0.207661	0.479437	12.4149	0.0386179	1	5.37733
	178	um01079	1	chr02	807253	807346	0.282186	2.02299	0.13949	0	2.03161	0	0
	179	um01093	1	chr02	851733	852225	1.16504	11.9895	0.0971715	0.22583	15.4679	0.0145999	1	6.65561
	180	um01094	1	chr02	858144	858264	6.78466	46.1662	0.146962	1.01976	33.5871	0.0303616	1	4.84039
	181	um01096	1	chr02	861707	861815	6.93216	138.403	0.0500869	1.23256	105.561	0.0116763	1	4.28962
	182	um01101	1	chr02	872111	872214	1.755	44.6436	0.0393114	0.563462	45.1948	0.0124674	1	3.15313
	183	um01101	2	chr02	872347	872469	2.49328	44.6436	0.0558486	1.23878	45.1948	0.0274097	1	2.03755
	184	um01101	3	chr02	872576	872691	7.05691	44.6436	0.158072	4.18868	45.1948	0.0926806	1	1.70556
	185	um01101	4	chr02	872820	872906	5.54321	44.6436	0.124166	2.369	45.1948	0.0524175	1	2.36879
	186	um01103	1	chr02	878631	879243	35.8037	562.279	0.063676	8.11811	498.099	0.0162982	1	3.90694
	187	um01104	1	chr02	880344	880442	3.02405	12.9575	0.233383	0.953406	8.73143	0.109192	1	2.13736
	188	um01112	1	chr02	912322	912405	1.54005	3.15795	0.487675	1.38882	5.92293	0.234482	0	2.0798
	189	um01121	1	chr02	944176	944270	16.403	84.3535	0.194456	3.9246	86.4184	0.0454139	1	4.28185
	190	um01126	1	chr02	958838	958927	10.1409	71.1777	0.142473	1.61942	54.1081	0.0299293	1	4.76032
	191	um01139.2	1	chr02	996744	996828	2.34559	14.6289	0.160339	1.54049	16.0184	0.0961702	1	1.66724
	192	um01139.2	2	chr02	996893	997000	5.24437	14.6289	0.358493	2.18828	16.0184	0.13661	1	2.6242
	193	um01150	1	chr02	1038969	1039195	13.5609	461.221	0.0294022	2.5859	416.649	0.00620641	1	4.73739
	194	um01150	2	chr02	1039349	1039461	11.5741	461.221	0.0250945	5.06372	416.649	0.0121534	1	2.06481
	195	um01171	1	chr02	1113372	1113465	3.56906	21.1587	0.16868	1.60688	29.5749	0.0543326	1	3.10459
	196	um01184	1	chr02	1159253	1159537	5.32209	58.7443	0.0905977	2.80001	40.3453	0.0694013	1	1.30542
	197	um01184	2	chr02	1159614	1159939	16.9586	58.7443	0.288685	8.31399	40.3453	0.206071	1	1.4009
	198	um01185	1	chr02	1160698	1160778	21.4456	19.4995	1.0998	31.0088	29.3798	1.05545	0	1.04203
	199	um01189	1	chr02	1168541	1168972	32.3755	997.402	0.0324598	14.9492	916.16	0.0163172	1	1.9893
	200	um01202	1	chr02	1201040	1201194	2.08905	1.86433	1.12054	1.20809	1.10871	1.08964	0	1.02835
	201	um01208	1	chr02	1221593	1221694	5.29478	74.4987	0.0710721	0.653109	53.0952	0.0123007	1	5.77789
	202	um01209	1	chr02	1225143	1225279	3.67881	246.622	0.0149168	0.345081	183.522	0.00188033	1	7.93308
	203	um01209	2	chr02	1224905	1225070	3.02918	246.622	0.0122827	0.0785493	183.522	0.000428011	1	28.6971
	204	um01214	1	chr02	1239086	1239166	0.113996	0.75116	0.15176	0.0331998	0.530833	0.0625428	0	2.4265
	205	um01214	2	chr02	1238957	1239048	0.676993	0.75116	0.901263	0.27201	0.530833	0.512421	0	1.75883
	206	um01214	3	chr02	1238801	1238854	1.45491	0.75116	1.93689	0.61929	0.530833	1.16664	0	1.66023
	207	um01217	1	chr02	1248425	1248482	0	0.0255977	0	0	0		0
	208	um01217	2	chr02	1248038	1248087	0.184557	0.0255977	7.20991	0	0		0
	209	um01219	1	chr02	1254335	1254446	0.724997	5.22039	0.138878	0.0482213	5.13286	0.00939462	0	14.7827
	210	um01226	1	chr02	1278891	1279023	0.0420256	0.00639634	6.57025	0	0.0135166	0	0
	211	um01241	1	chr02	1322641	1322737	0.246983	0.29364	0.841109	0.0278779	0.139394	0.199994	0	4.20567
	212	um01243	1	chr02	1326224	1326364	8.12112	18.6953	0.434393	2.21326	15.5082	0.142715	1	3.04377
	213	um01246	1	chr02	1332609	1332694	3.22248	46.8924	0.0687207	0.233428	39.8738	0.00585419	1	11.7387
	214	um01249	1	chr02	1334802	1334940	1.2695	76.8998	0.0165085	0.325902	61.5008	0.00529915	1	3.1153
	215	um01249	2	chr02	1335036	1335306	4.79946	76.8998	0.0624119	1.80852	61.5008	0.0294064	1	2.12239
	216	um01275	1	chr02	1421104	1421214	12.5184	118.469	0.105668	2.57123	125.573	0.020476	1	5.16059
	217	um01285	1	chr02	1455369	1455440	9.7305	35.7052	0.272523	1.06435	28.5024	0.0373426	1	7.29792
	218	um01296	1	chr02	1492874	1493142	3.86559	15.7435	0.245535	0.908629	10.1589	0.0894417	1	2.7452
	219	um01298.2	1	chr02	1496764	1496872	0.0234533	0.0313213	0.748796	0	0.020623	0	0
	220	um01299	1	chr02	1497874	1497957	0.0396792	0.0708449	0.560086	0	0.0167894	0	0
	221	um01300	1	chr02	1498722	1498819	0	0.589473	0	0	0.202659	0	0
	222	um01301	1	chr02	1500286	1500374	0.0374247	1.40805	0.0265792	0	0.0694909	0	0
	223	um01302	1	chr02	1501647	1501781	0.0638941	0.113762	0.561649	0.039793	0.128922	0.30866	0	1.81964
	224	um01307	1	chr02	1515254	1515335	3.18425	9.69388	0.328481	0.630802	8.5981	0.0733653	0	4.47733
	225	um01310	1	chr02	1522301	1522618	4.18403	19.1008	0.21905	2.12545	14.8639	0.142995	1	1.53188
	226	um01311	1	chr02	1523730	1523890	6.00392	207.408	0.0289474	2.14458	160.969	0.0133229	1	2.17275
	227	um01311	2	chr02	1523903	1524007	4.5329	207.408	0.021855	0.608731	160.969	0.00378166	1	5.77921
	228	um01311	3	chr02	1524157	1524238	16.2482	207.408	0.0783392	2.36874	160.969	0.0147155	1	5.32359
	229	um01316	1	chr02	1536135	1536250	4.45263	93.367	0.0476896	1.33274	107.537	0.0123932	1	3.84803
	230	um01341	1	chr02	1592490	1592583	8.64128	124.605	0.0693492	0.968802	125.099	0.00774431	1	8.95487
	231	um01360	1	chr02	1640265	1640300	0	0.00888755	0	0	0		0
	232	um01360	2	chr02	1640131	1640207	0	0.00888755	0	0	0		0
	233	um01360	3	chr02	1639847	1640035	0	0.00888755	0	0.0142355	0	INF	0
	234	um01361	1	chr02	1641601	1641776	0	0.0484309	0	0.0370304	0.0828989	0.446693	0
	235	um01361	2	chr02	1641291	1641344	0	0.0484309	0	0.100609	0.0828989	1.21363	0
	236	um01366	1	chr02	1653013	1653241	21.4717	943.418	0.0227595	10.2006	980.886	0.0103994	1	2.18854
	237	um01370.2	1	chr02	1665154	1665258	7.23924	72.6003	0.0997136	2.91879	57.1023	0.051115	1	1.95077
	238	um01375	1	chr02	1676540	1676640	16.3443	37.8835	0.431435	19.5588	53.5469	0.365265	1	1.18116
	239	um01386	1	chr02	1711691	1711777	0.067748	0.255192	0.265479	0.106472	0.16696	0.637711	0	0.416299
	240	um01388	1	chr02	1716322	1716429	4.15344	13.1306	0.316316	1.29678	12.3516	0.104988	1	3.01287
	241	um01390	1	chr02	1719371	1719471	4.04694	24.6948	0.163878	0.0531196	15.1968	0.00349545	1	46.8834
	242	um01391	1	chr02	1722980	1723057	18.0615	51.6506	0.349686	0.698328	31.9174	0.0218792	1	15.9825
	243	um01391	2	chr02	1722825	1722919	4.3236	51.6506	0.0837086	0.819537	31.9174	0.0256768	1	3.26008
	244	um01391	3	chr02	1722472	1722564	5.98817	51.6506	0.115936	1.50185	31.9174	0.0470543	1	2.46388
	245	um01391	4	chr02	1721975	1722077	23.5839	51.6506	0.456605	3.34435	31.9174	0.104781	1	4.35769
	246	um01391	5	chr02	1721664	1721740	4.326	51.6506	0.0837552	0.547352	31.9174	0.017149	1	4.88396
	247	um01392	1	chr02	1725578	1725654	0.0766622	0.025556	2.99977	0	0.0185313	0	0
	248	um01392	2	chr02	1725685	1725755	0.0832333	0.025556	3.25689	0	0.0185313	0	0
	249	um01392	3	chr02	1725962	1726022	0.0422159	0.025556	1.65189	0	0.0185313	0	0
	250	um01392	4	chr02	1726681	1726814	0.0607544	0.025556	2.3773	0.0201224	0.0185313	1.08586	0	2.18933
	251	um01392	5	chr02	1726939	1727016	0.0720439	0.025556	2.81906	0.0347569	0.0185313	1.87557	0	1.50304
	252	um01392	6	chr02	1727303	1727451	0.0611033	0.025556	2.39095	0.036166	0.0185313	1.95161	0	1.22512
	253	um01394	1	chr02	1736079	1736129	0	0		0	0		0
	254	um01425	1	chr02	1814118	1814220	3.23477	14.5392	0.222486	1.01978	38.336	0.026601	1	8.36383
	255	um01426.2	1	chr02	1815158	1815243	0.752197	1.26038	0.596803	1.50335	2.96328	0.507325	0	1.17637
	256	um01426.2	2	chr02	1814744	1814840	0.596884	1.26038	0.473575	1.47678	2.96328	0.498361	0	0.950265
	257	um01427	1	chr02	1817317	1817419	4.23437	1.31268	3.22574	8.95062	3.24983	2.75418	0	1.17122
	258	um01432	1	chr02	1835869	1835941	4.08256	22.6443	0.180291	0.545588	68.8737	0.00792157	1	22.7594
	259	um01432	2	chr02	1836553	1836636	2.26121	22.6443	0.0998574	1.87609	68.8737	0.0272396	1	3.6659
	260	um01432	3	chr02	1836854	1836963	0.586576	22.6443	0.0259039	0.398776	68.8737	0.00578996	1	4.47393
	261	um01433	1	chr02	1837792	1837887	0.709818	11.87	0.0597995	1.34195	30.8587	0.043487	1	1.37511
	262	um01433	2	chr02	1837611	1837697	0.49663	11.87	0.0418392	0.061767	30.8587	0.00200161	1	20.9028
	263	um01434	1	chr02	1841878	1841979	0.0576864	0.849382	0.0679158	0.0262969	2.41138	0.0109053	0	6.22777
	264	um01437	1	chr02	1861414	1861502	0	0.00858205	0	0	0		0
	265	um01438	1	chr02	1864639	1864707	0	0.0399572	0	0	0.030274	0	0
	266	um01439	1	chr02	1869576	1869711	0.168499	1.5481	0.108843	0.0393479	1.79299	0.0219455	0	4.95969
	267	um01439	2	chr02	1868760	1868909	0.130564	1.5481	0.0843382	0.0614537	1.79299	0.0342745	0	2.46067
	268	um01439	3	chr02	1868500	1868676	0.209413	1.5481	0.135271	0.0910062	1.79299	0.0507568	0	2.66507
	269	um01443	1	chr03	3622	3695	18.1384	6.39467	2.83648	4.143	1.15522	3.58632	0	0.790916
	270	um01443	2	chr03	4619	4648	3.30793	6.39467	0.517295	0.645299	1.15522	0.558593	0	0.926068
	271	um01445.2	1	chr03	9477	9587	1.67211	8.3107	0.2012	0.0967657	7.27044	0.0133095	0	15.1171
	272	um01475	1	chr03	106047	106140	2.46261	3.60671	0.682785	0.323496	3.5619	0.0908212	0	7.5179
	273	um01475	2	chr03	107092	107187	0.797006	3.60671	0.220978	0.0561291	3.5619	0.0157582	0	14.0231
	274	um01482	1	chr03	130070	130232	1.36151	11.5398	0.117984	0.0658304	16.2791	0.00404386	1	29.176
	275	um01504	1	chr03	205545	205639	13.0301	151.434	0.0860452	7.0533	163.948	0.0430215	1	2.00005
	276	um01522	1	chr03	274148	274195	0.0700718	0.0281921	2.48552	0	0.0195016	0	0
	277	um01522	2	chr03	273714	273749	0	0.0281921	0	0	0.0195016	0	0
	278	um01522	3	chr03	273388	273555	0.0348882	0.0281921	1.23752	0	0.0195016	0	0
	279	um01523	1	chr03	275866	275956	1.05604	2.60959	0.404676	0	0.0370794	0	0
	280	um01547	1	chr03	343305	343498	14.5193	28.8903	0.502567	6.39349	31.9595	0.20005	1	2.51221
	281	um01558	1	chr03	372880	372981	4.54485	6.73779	0.674532	3.20246	6.72371	0.476294	0	1.41621
	282	um01567	1	chr03	397253	397392	1.21518	19.3203	0.0628966	0.831794	40.5417	0.020517	1	3.06558
	283	um01576	1	chr03	435930	436004	3.31772	3.91888	0.8466	3.14475	5.66126	0.555486	0	1.52407
	284	um01577	1	chr03	437650	437737	14.3355	21.6104	0.663363	4.13935	30.7224	0.134734	1	4.9235
	285	um01584	1	chr03	462137	462214	0.0720439	0.0393249	1.83202	0.0347569	0.0246691	1.40893	0	1.30029
	286	um01584	2	chr03	461844	461870	0	0.0393249	0	0	0.0246691	0	0
	287	um01595	1	chr03	487710	487819	2.13972	26.8987	0.0795472	0.517867	18.5546	0.0279104	1	2.85009
	288	um01599	1	chr03	497698	497811	5.56865	3.273	1.70139	4.42674	5.80969	0.761958	0	2.23292
	289	um01607	1	chr03	520191	520333	21.503	30.6014	0.702682	10.3526	38.9285	0.265938	1	2.64228
	290	um01621	1	chr03	557839	557997	8.5292	25.5307	0.334076	4.07116	24.8797	0.163633	1	2.04161
	291	um01624	1	chr03	564118	564226	15.3638	101.543	0.151303	8.07941	102.796	0.0785969	1	1.92505
	292	um01627	1	chr03	578687	578921	4.53683	214.35	0.0211655	0.9951	211.055	0.00471489	1	4.48907
	293	um01628.2	1	chr03	582111	582207	5.18241	23.7424	0.218277	1.62565	20.0397	0.0811215	1	2.69074
	294	um01637	1	chr03	600711	600820	7.09699	84.4355	0.0840522	7.06369	118.919	0.0593989	1	1.41505
	295	um01646	1	chr03	634481	634576	1.13832	5.74038	0.198301	0.369241	5.68727	0.0649241	0	3.05435
	296	um01647	1	chr03	636942	637070	1.44351	4.60281	0.313616	0.122481	4.39521	0.0278668	0	11.2541
	297	um01649	1	chr03	643724	643818	0	0.0217753	0	0	0.00437788	0	0
	298	um01651	1	chr03	648544	648769	5.92523	173.807	0.0340908	2.13551	206.476	0.0103427	1	3.29614
	299	um01651	2	chr03	648850	648995	11.5835	173.807	0.0666455	7.62321	206.476	0.0369206	1	1.8051
	300	um01654	1	chr03	659137	659220	8.03253	42.3378	0.189725	1.06146	41.0396	0.0258644	1	7.33537
	301	um01658	1	chr03	677056	677139	3.89281	13.3511	0.291573	0.0642441	9.53792	0.00673566	1	43.288
	302	um01658	2	chr03	678107	678197	1.42136	13.3511	0.106461	0.394204	9.53792	0.0413302	1	2.57586
	303	um01659	1	chr03	679474	679568	3.42243	18.7338	0.182687	0.49471	11.9823	0.0412867	1	4.42484
	304	um01661	1	chr03	686680	686771	0.523873	0.40657	1.28852	0.457575	0.356259	1.28439	0	1.00321
	305	um01661	2	chr03	686332	686494	0.43533	0.40657	1.07074	0.331796	0.356259	0.931333	0	1.14968
	306	um01665	1	chr03	706315	706401	2.91783	22.0845	0.132121	0.513882	28.3278	0.0181406	1	7.28318
	307	um01684	1	chr03	760388	760628	0.0822208	0.211241	0.389228	0.0540872	0.231377	0.233763	0	1.66506
	308	um01687	1	chr03	769868	769943	6.45952	36.0134	0.179364	0.157772	30.2132	0.00522194	1	34.3482
	309	um01688	1	chr03	771816	772034	3.19294	13.0211	0.245214	0.617951	7.64052	0.0808781	1	3.0319
	310	um01688	2	chr03	772355	772438	4.70888	13.0211	0.361636	0.0644887	7.64052	0.00844035	1	42.8461
	311	um01695	1	chr03	795875	796031	0.416024	0.782838	0.53143	0.136725	0.224485	0.609059	0	0.872544
	312	um01695	2	chr03	795760	795840	0.318877	0.782838	0.407335	0.0478042	0.224485	0.21295	0	1.91282
	313	um01695	3	chr03	795231	795309	0.511167	0.782838	0.652967	0.0340511	0.224485	0.151685	0	4.30475
	314	um01710	1	chr03	843793	843887	12.6127	84.6217	0.149048	4.70453	109.462	0.0429786	1	3.46795
	315	um01712	1	chr03	848874	848959	2.00416	71.718	0.0279451	0.291688	99.1808	0.00294097	1	9.50197
	316	um01718	1	chr03	862659	862752	0.138651	0.451186	0.307304	0.0287772	0.726381	0.0396173	0	7.75681
	317	um01725	1	chr03	880895	880993	15.9068	116.266	0.136814	6.72613	320.312	0.0209987	1	6.51536
	318	um01733	1	chr03	896639	896733	0.339012	1.22162	0.277509	0.0567262	1.11989	0.0506534	0	5.47859
	319	um01737.2	1	chr03	902512	902586	3.17364	30.9928	0.102399	0.459059	41.8205	0.0109769	1	9.3286
	320	um01737.2	2	chr03	903034	903120	13.803	30.9928	0.445361	4.17681	41.8205	0.0998746	1	4.4592
	321	um01771	1	chr03	985343	985428	5.53654	53.9899	0.102548	2.01448	60.4135	0.0333448	1	3.07537
	322	um01782	1	chr03	1005018	1005146	1.27131	8.74357	0.1454	0.503404	16.1087	0.0312505	1	4.65271
	323	um01784	1	chr03	1008606	1008698	5.83011	85.209	0.0684213	1.09274	132.228	0.0082641	1	8.27934
	324	um01784	2	chr03	1008816	1008923	3.06276	85.209	0.0359441	0.66651	132.228	0.00504062	1	7.13088
	325	um01789	1	chr03	1019416	1019487	8.38976	62.1641	0.134962	0.72443	103.511	0.00699859	1	19.2841
	326	um01789	2	chr03	1019207	1019290	5.67858	62.1641	0.0913483	2.0185	103.511	0.0195004	1	4.68443
	327	um01789	3	chr03	1019038	1019116	3.56785	62.1641	0.057394	0.988071	103.511	0.00954559	1	6.01262
	328	um01789	4	chr03	1018842	1018919	12.519	62.1641	0.201386	3.86982	103.511	0.0373856	1	5.38671
	329	um01790	1	chr03	1020900	1020983	1.7082	12.6773	0.134744	0.220885	9.7787	0.0225884	1	5.96518
	330	um01790	2	chr03	1021170	1021255	0.412754	12.6773	0.0325584	0.0624937	9.7787	0.0063908	1	5.09458
	331	um01790	3	chr03	1022022	1022101	2.40167	12.6773	0.189446	0.396128	9.7787	0.0405093	1	4.6766
	332	um01790	4	chr03	1022301	1022389	2.94538	12.6773	0.232335	0.386489	9.7787	0.0395235	1	5.87839
	333	um01811	1	chr03	1070049	1070147	5.05727	45.6933	0.110679	3.01735	34.3211	0.0879153	1	1.25892
	334	um01821	1	chr03	1088115	1088277	17.1194	17.7909	0.96226	6.01893	18.3116	0.328695	1	2.92752
	335	um01829	1	chr03	1120356	1120451	0.0266627	0.247885	0.10756	0	0.16747	0	0
	336	um01841	1	chr03	1151893	1152040	0.625713	0.309928	2.0189	0.186731	0.0630921	2.95966	0	0.68214
	337	um01842	1	chr03	1153963	1154078	0.0482381	0.163527	0.294986	0.0925585	0.116889	0.791848	0	0.372528
	338	um01847	1	chr03	1163301	1163401	0.742711	4.23095	0.175542	0.616986	7.25571	0.0850345	0	2.06436
	339	um01851	1	chr03	1169791	1169924	17.8848	131.495	0.136011	5.9241	238.445	0.0248447	1	5.47444
	340	um01866	1	chr03	1204120	1204194	29.7319	87.915	0.338189	3.58583	61.4231	0.0583791	1	5.79298
	341	um01869	1	chr03	1212699	1212786	14.2167	17.8898	0.794681	1.10308	17.3086	0.0637301	1	12.4695
	342	um01870	1	chr03	1214058	1214133	3.06413	12.1404	0.252391	1.18972	38.2243	0.0311248	1	8.10902
	343	um01870	2	chr03	1213857	1213931	14.9973	12.1404	1.23532	5.11822	38.2243	0.133899	1	9.22573
	344	um01881	1	chr03	1239599	1239693	7.74153	34.8995	0.221824	2.67287	40.6814	0.0657025	1	3.37618
	345	um01890	1	chr03	1259695	1259840	0.0174686	0.328971	0.0531008	0.0183171	0.193215	0.0948019	0	0.560124
	346	um01896	1	chr03	1271135	1271225	6.07589	48.8247	0.124443	0.525906	39.7256	0.0132385	1	9.4001
	347	um01896	2	chr03	1270896	1270973	3.81618	48.8247	0.078161	1.1058	39.7256	0.027836	1	2.80791
	348	um01919	1	chr03	1321331	1321428	2.69951	21.6628	0.124615	1.25077	25.9189	0.0482569	1	2.58232
	349	um01926	1	chr03	1340364	1340450	6.21123	102.083	0.0608449	0.594363	109.754	0.0054154	1	11.2355
	350	um01926	2	chr03	1339432	1339552	28.5128	102.083	0.27931	9.02035	109.754	0.0821868	1	3.39847
	351	um01929	1	chr03	1348407	1348489	4.01134	12.7664	0.314212	0.544328	15.672	0.0347324	1	9.04663
	352	um01934	1	chr03	1364057	1364145	3.29682	51.0491	0.0645815	0.970511	104.006	0.00933128	1	6.92097
	353	um01935	1	chr03	1366283	1366625	3.60961	13.9712	0.258361	1.58435	19.3956	0.0816863	1	3.16285
	354	um01944	1	chr03	1387925	1388086	0	0.0419188	0	0.0332457	0.0690168	0.481704	0
	355	um01963	1	chr03	1442424	1442540	2.23268	6.59849	0.338363	0.0459678	5.58065	0.008237	0	41.0784
	356	um01971	1	chr03	1461325	1461433	4.991	231.526	0.021557	2.64002	301.703	0.0087504	1	2.46354
	357	um01971	2	chr03	1461459	1461560	5.58196	231.526	0.0241094	0.718074	301.703	0.00238007	1	10.1297
	358	um01971	3	chr03	1461623	1461732	5.91736	231.526	0.025558	1.95294	301.703	0.00647305	1	3.94838
	359	um01978	1	chr03	1478453	1478534	20.1756	110.378	0.182787	4.12829	77.77	0.0530833	1	3.44339
	360	um01978	2	chr03	1478183	1478279	9.62084	110.378	0.0871627	4.72003	77.77	0.0606922	1	1.43614
	361	um01980	1	chr03	1481611	1481711	6.19099	31.8361	0.194464	2.18714	25.78	0.0848385	1	2.29217
	362	um02003	1	chr03	1544902	1544921	0	0.0244596	0	0	0.0312025	0	0
	363	um02003	2	chr03	1545105	1545236	0.0251403	0.0244596	1.02783	0.049623	0.0312025	1.59035	0	0.646289
	364	um02003	3	chr03	1545429	1545510	0	0.0244596	0	0	0.0312025	0	0
	365	um02016	1	chr03	1574925	1575016	25.9528	26.1816	0.99126	23.6866	25.4861	0.929394	0	1.06657
	366	um02017.2	1	chr03	1577837	1577929	3.5208	26.7329	0.131703	2.00976	59.8267	0.0335931	1	3.92053
	367	um02017.2	2	chr03	1578407	1578493	6.47458	26.7329	0.242195	4.69149	59.8267	0.0784179	1	3.08852
	368	um02021	1	chr03	1586656	1586751	0.0901243	0.420718	0.214216	0	0.25974	0	0
	369	um02021	2	chr03	1586483	1586589	0.252842	0.420718	0.600977	0.111631	0.25974	0.429779	0	1.39834
	370	um02022	1	chr03	1589927	1590004	6.07361	5.67806	1.06966	0.476195	3.08605	0.154306	0	6.9321
	371	um02034	1	chr05	22030	22140	5.62728	37.7276	0.149155	1.5803	28.6261	0.055205	1	2.70185
	372	um02035	1	chr05	23482	23556	1.3518	1.78248	0.758381	1.20957	2.27727	0.531147	0	1.42782
	373	um02039	1	chr05	36559	36670	1.43157	11.102	0.128947	0.106602	10.922	0.00976034	1	13.2113
	374	um02045	1	chr05	48131	48229	5.7965	50.316	0.115202	2.10123	42.7039	0.0492047	1	2.34128
	375	um02064	1	chr05	123820	123911	13.6738	192.514	0.0710276	3.74003	218.937	0.0170827	1	4.15787
	376	um02071	1	chr05	141184	141284	8.90811	54.867	0.162358	0.286178	41.4415	0.0069056	1	23.5111
	377	um02080	1	chr05	173499	173589	2.33783	9.26123	0.252432	1.91721	22.3935	0.0856144	1	2.94848
	378	um02088	1	chr05	206374	206497	2.45157	138.828	0.017659	0.328538	127.596	0.00257482	1	6.85836
	379	um02095	1	chr05	226680	226844	10.6071	19.7112	0.538127	2.43718	5.79973	0.420223	1	1.28058
	380	um02096	1	chr05	233308	233440	0.0456731	0	INF	0	0.00702436	0	0
	381	um02096	2	chr05	233764	233836	0	0		0	0.00702436	0	0
	382	um02097	1	chr05	238982	239102	1.67419	12.824	0.130551	0.636079	9.8106	0.064836	1	2.01356
	383	um02097	2	chr05	238544	238646	4.43052	12.824	0.345487	1.47735	9.8106	0.150587	1	2.29426
	384	um02102	1	chr05	255165	255257	6.51789	16.0405	0.40634	1.43954	13.0495	0.110313	1	3.68351
	385	um02102	2	chr05	253478	253554	20.7356	16.0405	1.29271	4.56703	13.0495	0.349977	1	3.6937
	386	um02103	1	chr05	257465	257567	9.07788	22.0614	0.411482	0.257658	16.8558	0.0152861	1	26.9188
	387	um02105	1	chr05	263720	263821	1.07395	25.5618	0.042014	0.30924	27.9823	0.0110513	1	3.80173
	388	um02105	2	chr05	264247	264346	0.663234	25.5618	0.0259463	0.454288	27.9823	0.0162348	1	1.59819
	389	um02107	1	chr05	267570	267671	11.5963	30.0208	0.386277	6.82723	24.924	0.273922	1	1.41017
	390	um02112	1	chr05	275827	276225	0.0304878	1.33425	0.0228501	0.0268463	1.25557	0.0213818	0	1.06867
	391	um02112	2	chr05	276267	276292	0.636359	1.33425	0.476942	0.626288	1.25557	0.49881	0	0.95616
	392	um02115	1	chr05	281447	281551	61.3345	532.193	0.115249	6.39338	344.996	0.0185318	1	6.21898
	393	um02128	1	chr05	320258	320376	3.06942	25.4493	0.120609	0.633221	17.3289	0.0365414	1	3.30063
	394	um02152	1	chr05	367253	367377	6.31736	4.04842	1.56045	3.34706	2.21741	1.50945	0	1.03379
	395	um02152	2	chr05	367597	367651	10.5557	4.04842	2.60737	4.71351	2.21741	2.12569	0	1.2266
	396	um02182	1	chr05	447839	447925	5.43864	31.9455	0.170247	0.288061	35.3938	0.00813872	1	20.9182
	397	um02204	1	chr05	494908	495071	40.8945	56.0941	0.729033	35.8341	108.322	0.330811	1	2.20378
	398	um02222	1	chr05	551600	551650	23.796	18.9042	1.25876	120.791	89.7155	1.34638	0	0.934928
	399	um02223	1	chr05	554514	554554	3.97643	2.30501	1.72512	3.42473	4.35381	0.786604	0	2.19312
	400	um02247	1	chr05	618511	618649	10.4018	16.3162	0.637515	5.44269	9.79224	0.555817	1	1.14699
	401	um02249	1	chr05	625618	625726	7.76666	21.0197	0.369494	1.52138	14.8882	0.102187	1	3.61586
	402	um02249	2	chr05	625933	626042	1.74302	21.0197	0.0829231	0.479666	14.8882	0.0322179	1	2.57382
	403	um02251	1	chr05	639488	639810	0.445341	0.594377	0.749257	0.0486249	0.0630714	0.770949	0	0.971862
	404	um02252	1	chr05	643624	643706	6.68008	30.3799	0.219885	1.2197	20.0541	0.0608207	1	3.61529
	405	um02252	2	chr05	642720	642803	7.7841	30.3799	0.256225	1.29594	20.0541	0.0646222	1	3.96497
	406	um02252	3	chr05	642255	642340	6.12931	30.3799	0.201755	1.87032	20.0541	0.0932638	1	2.16328
	407	um02253	1	chr05	646494	646586	7.73685	28.1794	0.274557	0.488633	25.9424	0.0188353	1	14.5767
	408	um02253	2	chr05	647343	647427	5.26353	28.1794	0.186787	0.921386	25.9424	0.0355166	1	5.25914
	409	um02255	1	chr05	652164	652213	19.8304	11.4981	1.72466	26.1918	16.7727	1.56157	0	1.10444
	410	um02260	1	chr05	677726	677854	1.57511	9.20219	0.171167	0.113353	12.2413	0.0092599	1	18.4847
	411	um02267	1	chr05	700568	700683	54.4665	689.987	0.0789384	9.54966	1272.18	0.00750652	1	10.516
	412	um02272	1	chr05	715154	715242	11.2381	166.562	0.0674713	5.10607	231.001	0.0221041	1	3.05243
	413	um02272	2	chr05	715352	715482	5.99945	166.562	0.0360194	2.50218	231.001	0.0108319	1	3.3253
	414	um02282	1	chr05	746095	746203	8.04815	26.4601	0.304162	1.22156	28.6257	0.0426734	1	7.12768
	415	um02290	1	chr05	765147	765222	15.0226	118.64	0.126624	10.3651	88.0786	0.117681	1	1.07599
	416	um02305	1	chr05	813918	813993	7.64878	14.6323	0.522734	4.65201	28.6143	0.162576	1	3.21531
	417	um02305	2	chr05	813533	813623	5.00046	14.6323	0.341742	6.47292	28.6143	0.226213	1	1.51071
	418	um02310	1	chr05	826842	826943	4.08845	28.9023	0.141458	0.634214	17.9091	0.035413	1	3.99451
	419	um02313	1	chr05	836598	836654	0	0.241689	0	0.511033	0.391475	1.3054	0
	420	um02313	2	chr05	836869	836907	0.571982	0.241689	2.3666	0.622783	0.391475	1.59086	0	1.48762
	421	um02325.2	1	chr05	862883	862987	0.421142	3.05469	0.137867	0.113973	1.89299	0.060208	0	2.28985
	422	um02332.2	1	chr05	889191	889325	2.51369	3.49594	0.719032	5.20591	13.7689	0.378091	1	1.90175
	423	um02346	1	chr05	925719	925979	3.48883	27.0759	0.128854	1.30044	23.4111	0.0555481	1	2.31968
	424	um02347	1	chr05	929085	929193	29.7409	139.356	0.213416	1.47828	186.002	0.00794766	1	26.8527
	425	um02357	1	chr05	948542	948634	4.43168	29.0046	0.152792	0.738046	42.3565	0.0174246	1	8.76874
	426	um02357	2	chr05	948297	948498	1.36462	29.0046	0.0470482	0.402899	42.3565	0.00951209	1	4.94615
	427	um02360	1	chr05	957298	957448	8.25973	290.502	0.0284326	1.58601	250.172	0.00633969	1	4.48486
	428	um02360	2	chr05	957128	957237	8.03194	290.502	0.0276485	2.76376	250.172	0.0110475	1	2.5027
	429	um02360	3	chr05	956950	957072	6.20913	290.502	0.0213738	2.16699	250.172	0.00866202	1	2.46753
	430	um02361	1	chr05	958265	958347	50.182	606.714	0.0827111	30.0785	597.278	0.0503593	1	1.64242
	431	um02361	2	chr05	958440	958550	21.2984	606.714	0.0351045	8.25676	597.278	0.013824	1	2.53939
	432	um02370	1	chr05	983743	984187	0.00741751	0.069072	0.107388	0.014641	0.0970463	0.150866	0	0.711809
	433	um02380	1	chr05	1019983	1020064	0.38309	12.0053	0.0319102	0.047214	8.55974	0.00551582	1	5.78521
	434	um02380	2	chr05	1020486	1020579	4.20425	12.0053	0.350201	0.435172	8.55974	0.0508394	1	6.88837
	435	um02380	3	chr05	1020635	1020728	2.46832	12.0053	0.205603	0.241689	8.55974	0.0282356	1	7.2817
	436	um02383	1	chr05	1026497	1026576	0	0		0	0		0
	437	um02383	2	chr05	1026106	1026179	0	0		0	0		0
	438	um02383	3	chr05	1025585	1025670	0	0		0	0		0
	439	um02384	1	chr05	1027765	1027858	11.4051	38.0127	0.300035	6.77322	51.5036	0.13151	1	2.28147
	440	um02384	2	chr05	1027535	1027725	0.815	38.0127	0.0214402	0.873363	51.5036	0.0169573	1	1.26436
	441	um02386	1	chr05	1034241	1034321	3.04421	94.1536	0.0323323	0.299305	79.816	0.00374994	1	8.62209
	442	um02386	2	chr05	1034424	1034520	8.38155	94.1536	0.0890199	0.847106	79.816	0.0106132	1	8.38763
	443	um02388	1	chr05	1038891	1039023	3.26758	94.9736	0.0344051	2.18468	91.9626	0.0237562	1	1.44826
	444	um02388	2	chr05	1039096	1039262	10.1757	94.9736	0.107142	4.94846	91.9626	0.0538095	1	1.99113
	445	um02388	3	chr05	1039448	1039543	3.14938	94.9736	0.0331606	1.72341	91.9626	0.0187404	1	1.76947
	446	um02392	1	chr05	1057433	1057523	1.11403	6.11895	0.182062	0.728709	6.06095	0.12023	0	1.51428
	447	um02396	1	chr05	1066957	1067038	16.022	140.546	0.113998	0.796004	154.871	0.00513979	1	22.1795
	448	um02396	2	chr05	1067136	1067230	16.944	140.546	0.120559	2.52812	154.871	0.016324	1	7.38535
	449	um02402	1	chr05	1079534	1079614	5.28257	65.3688	0.0808118	0.443225	39.6773	0.0111707	1	7.23424
	450	um02412	1	chr05	1110782	1111304	47.0921	478.439	0.0984286	24.0403	531.525	0.0452289	1	2.17623
	451	um02415	1	chr05	1116351	1116445	3.56042	21.2323	0.167689	0.640974	15.366	0.0417138	1	4.01999
	452	um02416	1	chr05	1119012	1119116	0.228457	3.08	0.0741744	0.0992783	3.99679	0.0248395	0	2.98615
	453	um02420	1	chr05	1131145	1131711	9.64378	31.8927	0.302382	5.72865	29.7356	0.192653	1	1.56957
	454	um02420	2	chr05	1130974	1131104	1.59355	31.8927	0.0499661	0.254779	29.7356	0.00856817	1	5.8316
	455	um02420	3	chr05	1130721	1130810	3.22879	31.8927	0.101239	0.205994	29.7356	0.00692753	1	14.614
	456	um02423	1	chr05	1145459	1145578	0.123253	1.48867	0.0827941	0.0224898	0.651203	0.0345357	0	2.39735
	457	um02423	2	chr05	1144644	1144761	0.11021	1.48867	0.0740327	0.0227007	0.651203	0.0348596	0	2.12374
	458	um02423	3	chr05	1144371	1144484	0.355986	1.48867	0.239131	0.0810318	0.651203	0.124434	0	1.92175
	459	um02426	1	chr05	1150524	1150667	7.31617	52.2666	0.139978	2.77708	60.8637	0.0456278	1	3.06782
	460	um02428	1	chr05	1159511	1159630	2.56892	5.20656	0.4934	1.64356	8.12617	0.202255	0	2.4395
	461	um02428	2	chr05	1159759	1159841	3.34284	5.20656	0.642043	2.32013	8.12617	0.285513	0	2.24873
	462	um02437	1	chr05	1189344	1189429	50.3823	454.787	0.110782	8.19834	482.103	0.0170054	1	6.51455
	463	um02437	2	chr05	1189636	1189814	11.3439	454.787	0.0249432	5.92042	482.103	0.0122804	1	2.03114
	464	um02440	1	chr05	1196543	1197174	33.6774	1165.33	0.0288995	15.3509	973.329	0.0157715	1	1.83238
	465	um02442	1	chr05	1200201	1200629	22.2172	614.308	0.0361663	13.2874	551.11	0.0241102	1	1.50004
	466	um02444	1	chr05	1209706	1210069	9.00952	33.6561	0.267693	2.6602	18.7137	0.142152	1	1.88314
	467	um02445	1	chr05	1211880	1211957	5.05214	28.7431	0.175769	0.237834	23.699	0.0100356	1	17.5145
	468	um02450	1	chr05	1227163	1227493	9.55795	979.338	0.0097596	1.92438	772.298	0.00249175	1	3.91676
	469	um02450	2	chr05	1227625	1228033	23.8676	979.338	0.0243712	11.2037	772.298	0.014507	1	1.67996
	470	um02451	1	chr05	1230068	1230220	0.825941	2.56986	0.321395	0.0602408	0.613088	0.098258	0	3.27093
	471	um02473	1	chr05	1308545	1308643	0.601225	0.483573	1.2433	0.132251	0.157331	0.840594	0	1.47907
	472	um02473	2	chr05	1308250	1308333	0.334508	0.483573	0.691743	0.174075	0.157331	1.10643	0	0.625203
	473	um02474	1	chr05	1310373	1310463	0.797393	0.838252	0.951258	0.644626	0.51514	1.25136	0	0.760179
	474	um02474	2	chr05	1310065	1310167	0.651664	0.838252	0.777408	0.516112	0.51514	1.00189	0	0.775944
	475	um02474	3	chr05	1309878	1309926	1.14202	0.838252	1.36239	0.492614	0.51514	0.956271	0	1.42469
	476	um02474	4	chr05	1309684	1309758	0.207447	0.838252	0.247476	0.0516802	0.51514	0.100323	0	2.4668
	477	um02474	5	chr05	1309452	1309569	1.1224	0.838252	1.33897	0.146884	0.51514	0.285134	0	4.69593
	478	um02477	1	chr05	1316490	1317339	19.6299	432.762	0.0453596	3.59392	324.212	0.0110851	1	4.09196
	479	um02489	1	chr05	1345312	1345434	2.74762	18.3025	0.150123	1.12213	14.5979	0.0768696	1	1.95296
	480	um02489	2	chr05	1345514	1345591	4.44191	18.3025	0.242694	0.797134	14.5979	0.0546061	1	4.44446
	481	um02491	1	chr05	1351892	1352299	80.7336	2799.94	0.0288341	18.7937	2306.18	0.00814931	1	3.53822
	482	um02504	1	chr05	1386814	1386899	0.285509	6.5026	0.0439069	0.0314857	6.04571	0.00520793	0	8.43078
	483	um02514.2	1	chr06	31321	31399	8.07387	17.8842	0.451453	3.8897	18.7139	0.207851	1	2.172
	484	um02514.2	2	chr06	31130	31205	6.59228	17.8842	0.368609	1.92813	18.7139	0.103032	1	3.57761
	485	um02514.2	3	chr06	30661	30750	7.22117	17.8842	0.403774	3.42399	18.7139	0.182965	1	2.20683
	486	um02516	1	chr06	34598	34691	17.7223	86.9902	0.203728	3.12414	61.8219	0.0505345	1	4.03146
	487	um02523	1	chr06	54205	54300	1.74333	1.65188	1.05536	1.57076	1.37574	1.14176	0	0.924331
	488	um02535	1	chr06	89414	89503	0.0284601	0.0537116	0.529869	0	0.0223594	0	0
	489	um02535	2	chr06	89524	89620	0.0263849	0.0537116	0.491233	0.0278779	0.0223594	1.24681	0	0.393991
	490	um02535	3	chr06	89650	89745	0.0613298	0.0537116	1.14183	0.0279577	0.0223594	1.25038	0	0.913189
	491	um02538	1	chr06	95099	95177	0.249411	0.378785	0.65845	0.0490299	0	INF	0
	492	um02559	1	chr06	175253	175360	14.0902	541.045	0.0260426	3.88321	549.915	0.00706148	1	3.68799
	493	um02560	1	chr06	178322	178428	28.0887	112.242	0.25025	2.35431	124.398	0.0189256	1	13.2228
	494	um02561	1	chr06	180264	180350	26.7411	61.86	0.432284	0.323601	50.9423	0.00635231	1	68.0516
	495	um02565	1	chr06	187206	187301	9.78703	8.72954	1.12114	8.0827	6.83819	1.18199	0	0.948516
	496	um02565	2	chr06	187068	187108	14.5903	8.72954	1.67137	12.1191	6.83819	1.77226	0	0.943071
	497	um02565	3	chr06	186684	186794	10.1022	8.72954	1.15724	8.78274	6.83819	1.28437	0	0.901025
	498	um02573	1	chr06	214095	214119	22.2273	9.37297	2.37142	5.03342	6.7588	0.744721	0	3.18431
	499	um02573	2	chr06	213790	213967	3.15156	9.37297	0.33624	2.8508	6.7588	0.421791	0	0.797172
	500	um02573	3	chr06	213663	213764	1.79679	9.37297	0.191699	2.33777	6.7588	0.345886	0	0.554227
	501	um02573	4	chr06	213479	213597	0.764886	9.37297	0.0816055	1.59404	6.7588	0.235847	0	0.346011
	502	um02573	5	chr06	213060	213371	1.67075	9.37297	0.178252	2.2647	6.7588	0.335075	0	0.531975
	503	um02573	6	chr06	212863	212947	8.69721	9.37297	0.927904	3.00634	6.7588	0.444804	0	2.0861
	504	um02574	1	chr06	217289	217406	6.91093	14.0017	0.493577	0.782442	10.6383	0.0735493	1	6.71083
	505	um02577	1	chr06	229105	229262	7.80159	665.64	0.0117204	0.687793	609.417	0.00112861	1	10.3849
	506	um02577	2	chr06	229324	229455	22.5355	665.64	0.0338555	1.55543	609.417	0.00255233	1	13.2646
	507	um02577	3	chr06	229530	229768	19.3234	665.64	0.0290299	9.27315	609.417	0.0152164	1	1.9078
	508	um02579	1	chr06	236467	236666	4.19344	59.5777	0.070386	1.15585	43.9392	0.0263058	1	2.67569
	509	um02579	2	chr06	235992	236106	6.02667	59.5777	0.101156	0.71264	43.9392	0.0162188	1	6.23699
	510	um02584	1	chr06	257987	258070	2.50416	28.8137	0.0869086	0.775845	84.841	0.0091447	1	9.50371
	511	um02584	2	chr06	258137	258230	16.4625	28.8137	0.571341	8.94521	84.841	0.105435	1	5.4189
	512	um02589	1	chr06	279027	279175	0.0342291	0.0430294	0.795481	0	0.00857782	0	0
	513	um02596	1	chr06	294407	294498	2.98578	31.3402	0.0952698	0.351578	31.63	0.0111153	1	8.57102
	514	um02596	2	chr06	294283	294368	5.02519	31.3402	0.160343	0.888244	31.63	0.0280824	1	5.70974
	515	um02597	1	chr06	296841	296939	0.125884	0.471225	0.267143	0.175154	0.439874	0.398192	0	0.670889
	516	um02620	1	chr06	379967	380059	21.7422	127.985	0.16988	2.11128	111.231	0.018981	1	8.95002
	517	um02620	2	chr06	379332	379434	8.41501	127.985	0.0657499	1.59309	111.231	0.0143223	1	4.59073
	518	um02622	1	chr06	383810	383898	21.794	118.158	0.184448	4.67132	94.9639	0.0491904	1	3.74966
	519	um02625	1	chr06	392979	393091	59.8212	590.255	0.101348	3.92833	560.341	0.0070106	1	14.4564
	520	um02630.2	1	chr06	412295	412481	1.94577	12.5558	0.15497	0.365233	9.70639	0.0376281	1	4.11847
	521	um02640	1	chr06	453589	453695	0.814423	14.3325	0.0568236	0.172766	11.0273	0.0156671	1	3.62693
	522	um02645	1	chr06	465299	465401	6.11411	31.4129	0.194637	1.44259	27.3481	0.0527492	1	3.68986
	523	um02645	2	chr06	465104	465201	3.69553	31.4129	0.117644	0.982281	27.3481	0.0359177	1	3.27537
	524	um02652	1	chr06	484600	484707	4.58598	77.2584	0.059359	1.3767	99.8126	0.0137928	1	4.30362
	525	um02655	1	chr06	490837	491082	5.18006	7.87339	0.657919	3.51267	10.3581	0.339122	1	1.94007
	526	um02662	1	chr06	513685	513953	2.99628	25.6413	0.116854	0.589368	17.9448	0.0328434	1	3.55791
	527	um02665	1	chr06	525027	525192	15.7791	181.208	0.0870773	4.50797	176.305	0.0255692	1	3.40556
	528	um02672	1	chr06	540300	540398	7.13477	82.86	0.0861063	2.49535	69.1919	0.0360642	1	2.38759
	529	um02685	1	chr06	568780	568857	10.7949	28.963	0.372712	2.65455	32.0179	0.0829081	1	4.49549
	530	um02703	1	chr06	650935	651026	8.92867	61.4469	0.145307	1.87068	64.4778	0.0290128	1	5.00837
	531	um02704	1	chr06	653843	653933	23.6702	19.261	1.22892	0.160762	12.5857	0.0127734	1	96.2091
	532	um02707	1	chr06	666948	667104	12.5113	61.3089	0.20407	0.696994	77.9193	0.00894507	1	22.8136
	533	um02708	1	chr06	668795	669226	35.8205	991.192	0.0361388	9.73661	586.761	0.0165938	1	2.17785
	534	um02708	2	chr06	669361	669443	107.472	991.192	0.108427	40.6393	586.761	0.0692604	1	1.56549
	535	um02709	1	chr06	670716	670833	3.44312	79.7468	0.0431757	0.867202	78.2549	0.0110818	1	3.89611
	536	um02710	1	chr06	673253	673355	13.4946	275.13	0.0490482	3.4924	263.478	0.013255	1	3.70036
	537	um02715	1	chr06	691715	691893	3.44379	108.558	0.0317231	0.501402	130.719	0.00383572	1	8.27043
	538	um02727	1	chr06	732951	733031	3.04803	6.22395	0.489727	0.0812577	4.7584	0.0170767	0	28.6781
	539	um02732	1	chr06	747632	747767	4.46422	133.34	0.0334799	0.624426	124.201	0.00502755	1	6.65929
	540	um02732	2	chr06	747939	748032	3.85042	133.34	0.0288767	1.74107	124.201	0.0140182	1	2.05995
	541	um02739	1	chr06	775979	776089	2.19348	11.5609	0.189733	0.0484751	13.6854	0.00354211	1	53.5649
	542	um02742	1	chr06	791045	791899	4.13639	18.5707	0.222737	1.23121	10.0774	0.122175	1	1.8231
	543	um02747	1	chr06	799849	800024	9.84081	10.5817	0.929988	13.5217	15.5304	0.87066	1	1.06814
	544	um02752	1	chr06	818159	818239	22.0948	34.337	0.643471	2.97352	62.5605	0.0475302	1	13.5381
	545	um02753	1	chr06	822329	822438	0.579149	1.59403	0.363323	1.58557	2.69866	0.587541	0	0.61838
	546	um02753	2	chr06	821789	821881	1.63445	1.59403	1.02536	2.5506	2.69866	0.945135	0	1.08488
	547	um02756	1	chr06	830029	830113	0.069361	0.020383	3.40289	0	0.0095924	0	0
	548	um02760	1	chr06	838780	838861	1.28252	4.46281	0.28738	0.197491	3.86136	0.0511455	0	5.61886
	549	um02760	2	chr06	838536	838643	0.814887	4.46281	0.182595	0.370299	3.86136	0.0958985	0	1.90404
	550	um02768	1	chr06	860787	860892	1.97463	16.6289	0.118747	0.475878	15.6029	0.0304993	1	3.89344
	551	um02775	1	chr06	880024	880130	7.24582	40.2031	0.18023	0.125857	13.3188	0.00944958	1	19.0728
	552	um02775	2	chr06	881021	881138	36.414	40.2031	0.905749	8.97549	13.3188	0.673899	1	1.34404
	553	um02775	3	chr06	881152	881254	16.1598	40.2031	0.401953	2.40042	13.3188	0.180229	1	2.23024
	554	um02775	4	chr06	881286	881377	28.4005	40.2031	0.706426	5.54381	13.3188	0.416241	1	1.69715
	555	um02778	1	chr06	888376	888502	1.74144	76.7852	0.0226793	0.13607	72.2331	0.00188377	1	12.0394
	556	um02778	2	chr06	888144	888245	4.72474	76.7852	0.0615319	2.5969	72.2331	0.0359517	1	1.71152
	557	um02789	1	chr06	929200	929260	2.56697	2.67963	0.957957	0.94113	1.00788	0.933775	0	1.0259
	558	um02789	2	chr06	929371	929427	5.59825	2.67963	2.08919	2.50299	1.00788	2.48343	0	0.841254
	559	um02808	1	chr06	987904	988035	4.56216	6.7575	0.675125	0.550728	4.03627	0.136445	0	4.94797
	560	um02812	1	chr06	1008743	1008827	0.13208	0.126219	1.04644	0	0.00579281	0	0
	561	um02818	1	chr07	7876	8049	0.838733	0.548497	1.52915	0.565131	0.33227	1.70082	0	0.899066
	562	um02818	2	chr07	7453	7487	0.794228	0.548497	1.44801	0.314857	0.33227	0.947593	0	1.52809
	563	um02818	3	chr07	7315	7343	1.15531	0.548497	2.10631	0.613041	0.33227	1.84501	0	1.14163
	564	um02821	1	chr07	15066	15090	1.17895	0.441729	2.66895	1.08174	0.386814	2.79655	0	0.954371
	565	um02835	1	chr07	65449	66081	0.344814	1.27477	0.270491	0.291378	2.28585	0.12747	0	2.12199
	566	um02836	1	chr07	68111	68311	0.525879	0.660953	0.795638	1.66262	1.3262	1.25367	0	0.634647
	567	um02836	2	chr07	68392	68664	0.531127	0.660953	0.803578	1.07487	1.3262	0.810489	0	0.991473
	568	um02836	3	chr07	69031	69051	2.44954	0.660953	3.70607	2.9572	1.3262	2.22983	0	1.66204
	569	um02849	1	chr07	109334	109414	67.2029	192.559	0.348999	1.20036	97.6721	0.0122897	1	28.3977
	570	um02852	1	chr07	114985	115083	0.0258464	0.0582638	0.443611	0	0		0
	571	um02852	2	chr07	114834	114916	0.0401631	0.0582638	0.689332	0	0		0
	572	um02853	1	chr07	116772	116853	0	0.0192595	0	0	0.026833	0	0
	573	um02853	2	chr07	116613	116703	0	0.0192595	0	0	0.026833	0	0
	574	um02867	1	chr07	164589	164681	13.2734	120.075	0.110542	0.812616	112.688	0.00721118	1	15.3293
	575	um02876	1	chr07	191898	191980	7.44218	33.5667	0.221713	2.06673	28.4284	0.0726995	1	3.04972
	576	um02878.2	1	chr07	198075	198171	5.98638	15.2988	0.391299	1.1837	12.9347	0.0915137	1	4.27585
	577	um02878.2	2	chr07	197568	197679	2.37431	15.2988	0.155196	0.883848	12.9347	0.0683318	1	2.27122
	578	um02883	1	chr07	214158	214249	3.93251	106.993	0.0367549	0.817368	111.914	0.00730356	1	5.03247
	579	um02883	2	chr07	213968	214061	12.8374	106.993	0.119983	6.3986	111.914	0.0571744	1	2.09855
	580	um02899	1	chr07	254276	254727	7.87978	335.162	0.0235104	0.558118	254.172	0.00219583	1	10.7068
	581	um02900	1	chr07	262066	262232	1.31829	11.6957	0.112715	0.602014	21.1273	0.0284946	1	3.95568
	582	um02917	1	chr07	313912	313932	36.8015	12.6012	2.92048	107.855	36.969	2.91745	0	1.00104
	583	um02925	1	chr07	340685	340771	0.0733466	1.2686	0.0578169	0	1.78928	0	0
	584	um02955	1	chr07	452485	452685	5.59375	136.754	0.0409037	1.69573	171.29	0.00989979	1	4.13178
	585	um02959	1	chr07	462845	462941	17.4303	819.172	0.021278	2.60373	829.961	0.00313717	1	6.78254
	586	um02959	2	chr07	462994	463094	21.7661	819.172	0.0265708	21.0153	829.961	0.0253208	1	1.04937
	587	um02959	3	chr07	463189	463302	12.6668	819.172	0.0154629	2.6681	829.961	0.00321473	1	4.81002
	588	um02959	4	chr07	463321	463416	15.8673	819.172	0.0193699	8.80739	829.961	0.0106118	1	1.82532
	589	um02960	1	chr07	465304	465481	10.3648	80.2636	0.129134	2.16312	77.8156	0.027798	1	4.64546
	590	um02968	1	chr07	482452	482530	1.87065	34.6421	0.0539994	0.200473	31.6582	0.00633242	1	8.52745
	591	um02968	2	chr07	482242	482336	6.57435	34.6421	0.189779	1.41274	31.6582	0.0446247	1	4.25278
	592	um02980	1	chr07	524752	524837	7.93442	34.1943	0.232039	0.0312468	22.455	0.00139153	1	166.751
	593	um02980	2	chr07	524640	524744	17.5153	34.1943	0.512228	1.7294	22.455	0.0770161	1	6.65092
	594	um02985	1	chr07	539781	539880	49.9459	291.461	0.171364	8.08554	230.561	0.035069	1	4.88648
	595	um02985	2	chr07	540366	540473	42.3103	291.461	0.145167	15.0648	230.561	0.0653398	1	2.22172
	596	um02994	1	chr07	566797	566883	1.7829	41.4756	0.0429867	0.288297	10.1365	0.0284413	1	1.51142
	597	um02994	2	chr07	567070	567151	7.90565	41.4756	0.19061	1.85064	10.1365	0.182571	1	1.04403
	598	um02994	3	chr07	567622	567729	6.40151	41.4756	0.154344	1.62594	10.1365	0.160404	1	0.962222
	599	um02999	1	chr07	578612	578711	8.41166	89.7139	0.0937608	1.54813	94.6138	0.0163626	1	5.7302
	600	um03000	1	chr07	579960	580225	12.3397	73.5486	0.167777	3.61672	46.2671	0.0781705	1	2.14629
	601	um03019.2	1	chr07	632591	632707	1.79616	12.9363	0.138846	0.42068	12.0161	0.0350096	1	3.96594
	602	um03019.2	2	chr07	632336	632423	1.73071	12.9363	0.133787	0.407564	12.0161	0.0339181	1	3.94441
	603	um03024	1	chr07	644351	644427	0	0		0	0.000853739	0	0
	604	um03039	1	chr07	691209	691232	0	0.200466	0	0	0.39412	0	0
	605	um03039	2	chr07	690972	691093	0	0.200466	0	0	0.39412	0	0
	606	um03039	3	chr07	690872	690917	0.0669873	0.200466	0.334158	0	0.39412	0	0
	607	um03047	1	chr07	709912	710153	0.685638	0.991355	0.691617	0.568419	0.734475	0.773913	0	0.893663
	608	um03050	1	chr07	724483	724580	10.4272	12.8439	0.81184	9.2327	8.80648	1.0484	0	0.774362
	609	um03050	2	chr07	724680	724776	10.3867	12.8439	0.808691	8.2988	8.80648	0.942351	0	0.858163
	610	um03069	1	chr07	781290	781533	4.16654	120.067	0.0347017	1.87574	188.903	0.00992963	1	3.49476
	611	um03074	1	chr07	793853	794258	15.2718	382.213	0.0399563	6.05283	350.466	0.0172708	1	2.31351
	612	um03074	2	chr07	793180	793679	9.17256	382.213	0.0239985	4.13071	350.466	0.0117863	1	2.03613
	613	um03076	1	chr07	799082	799201	0.24885	1.74583	0.142539	0	1.07409	0	0
	614	um03083	1	chr07	821398	821508	15.786	266.942	0.0591365	4.03957	333.049	0.0121291	1	4.87561
	615	um03085	1	chr07	826957	827054	38.2082	1146.67	0.0333211	10.992	1029.06	0.0106815	1	3.11951
	616	um03088	1	chr07	832944	833043	36.91	80.7173	0.457276	18.0991	141.329	0.128064	1	3.57069
	617	um03088	2	chr07	832780	832871	40.9405	80.7173	0.507209	19.3312	141.329	0.136782	1	3.70816
	618	um03090	1	chr07	841584	841703	0	0		0	0		0
	619	um03090	2	chr07	841213	841455	0	0		0	0		0
	620	um03091	1	chr07	845697	845745	0.352523	0.199406	1.76787	0.0796736	0.0509659	1.56327	0	1.13087
	621	um03091	2	chr07	845424	845639	0.175318	0.199406	0.879204	0.0905174	0.0509659	1.77604	0	0.495036
	622	um03092	1	chr07	848358	848456	11.1063	15.6417	0.710045	0.603511	5.18313	0.116437	1	6.09808
	623	um03100	1	chr07	873906	873990	9.78127	40.2776	0.242846	2.07469	49.6558	0.0417815	1	5.81229
	624	um03100	2	chr07	873472	873555	10.8931	40.2776	0.270451	1.25059	49.6558	0.0251852	1	10.7385
	625	um03105	1	chr07	885650	885748	1.01611	2.4094	0.421727	0.696117	2.48356	0.280291	0	1.50461
	626	um03117.2	1	chr07	929401	929490	0.0370042	0.41146	0.0899339	0	0.136983	0	0
	627	um03120	1	chr07	939517	939583	0.651351	0.690984	0.942643	0	0.423641	0	0
	628	um03122	1	chr07	944873	944955	0.890933	2.84461	0.3132	0.144551	0.936181	0.154405	0	2.02844
	629	um03122	2	chr07	944511	944576	0.746296	2.84461	0.262355	0.123208	0.936181	0.131607	0	1.99346
	630	um03129	1	chr08	18717	18834	0.938117	3.82385	0.245333	0.459583	3.31655	0.138572	0	1.77043
	631	um03129	2	chr08	18365	18473	0.374342	3.82385	0.0978966	0.0743411	3.31655	0.0224152	0	4.36743
	632	um03129	3	chr08	17585	17646	2.8022	3.82385	0.732822	3.13968	3.31655	0.94667	0	0.774105
	633	um03129	4	chr08	17325	17383	11.2686	3.82385	2.94693	7.90965	3.31655	2.3849	0	1.23566
	634	um03129	5	chr08	17093	17125	24.2076	3.82385	6.33069	20.9057	3.31655	6.30343	0	1.00432
	635	um03134	1	chr08	36183	36265	8.84295	21.922	0.403383	1.17779	13.889	0.0848003	1	4.75686
	636	um03145	1	chr08	63161	63255	10.2113	28.6129	0.356878	1.59861	17.9469	0.0890743	1	4.00652
	637	um03152	1	chr08	81523	81606	13.5573	40.4063	0.335524	2.2556	51.4292	0.0438583	1	7.65016
	638	um03154	1	chr08	85999	86098	0.431416	0.20899	2.0643	0.104292	0.188703	0.552679	0	3.73507
	639	um03156	1	chr08	89310	89411	27.6208	55.8776	0.494309	5.39139	99.0156	0.0544499	1	9.07824
	640	um03166	1	chr08	119673	119804	7.6536	13.8607	0.552181	2.59368	11.1799	0.231996	1	2.38013
	641	um03171.2	1	chr08	133625	133738	31.5832	81.7718	0.386236	7.09215	70.6057	0.100447	1	3.84516
	642	um03172	1	chr08	137331	137429	9.07851	195.606	0.0464122	0.455251	177.095	0.00257066	1	18.0546
	643	um03172	2	chr08	137103	137252	39.6853	195.606	0.202884	12.9091	177.095	0.0728935	1	2.78329
	644	um03172	3	chr08	136662	137085	43.2949	195.606	0.221337	15.3227	177.095	0.0865226	1	2.55815
	645	um03172	4	chr08	136420	136512	47.8139	195.606	0.24444	8.93214	177.095	0.0504369	1	4.84645
	646	um03182	1	chr08	169613	169689	20.2845	156.386	0.129708	6.83497	285.014	0.0239812	1	5.40873
	647	um03182	2	chr08	169835	169954	7.40148	156.386	0.0473282	4.2567	285.014	0.0149351	1	3.16894
	648	um03199	1	chr08	216563	216659	9.26582	124.534	0.074404	1.15249	196.216	0.00587361	1	12.6675
	649	um03201	1	chr08	223282	223386	0.104733	0.130771	0.800886	0.128277	0.107932	1.1885	0	0.673863
	650	um03210	1	chr08	253207	253277	7.02688	213.389	0.03293	1.1994	208.048	0.00576501	1	5.71204
	651	um03210	2	chr08	253322	253420	16.8031	213.389	0.0787442	4.24948	208.048	0.0204255	1	3.8552
	652	um03210	3	chr08	253625	253822	9.19777	213.389	0.0431034	5.53401	208.048	0.0265997	1	1.62045
	653	um03223	1	chr08	294602	294711	0.11574	0.474904	0.243711	0.0487336	0.465786	0.104627	0	2.32934
	654	um03227	1	chr08	304335	304431	5.97533	34.6602	0.172397	0.0675033	29.408	0.00229541	1	75.1054
	655	um03234.2	1	chr08	326338	326423	0.508137	6.58109	0.0772117	0.0627325	5.49934	0.0114073	0	6.76864
	656	um03237	1	chr08	336790	336893	23.9463	942.744	0.0254006	3.8057	774.144	0.00491602	1	5.16691
	657	um03260	1	chr08	410713	410833	3.02588	17.1934	0.175991	1.25184	13.8985	0.09007	1	1.95393
	658	um03280	1	chr08	491663	491760	4.73909	33.6371	0.140889	1.38025	35.7941	0.0385609	1	3.65367
	659	um03280	2	chr08	491842	491919	5.62686	33.6371	0.167281	2.02096	35.7941	0.0564607	1	2.96279
	660	um03283	1	chr08	500738	500830	5.43467	34.6161	0.156999	3.33118	45.704	0.0728859	1	2.15403
	661	um03284	1	chr08	502721	502845	22.0469	568.146	0.038805	7.3455	1089.09	0.00674462	1	5.75347
	662	um03290	1	chr08	523682	523772	4.46001	21.1284	0.21109	1.08442	21.9773	0.0493427	1	4.27805
	663	um03299	1	chr08	547221	547322	22.8974	403.391	0.0567623	6.4395	407.89	0.0157873	1	3.59544
	664	um03301	1	chr08	553380	553521	0.312066	18.2519	0.0170977	0.0378175	18.9281	0.00199795	1	8.55762
	665	um03304	1	chr08	564667	564777	9.10669	255.224	0.0356811	5.93256	324.536	0.0182801	1	1.9519
	666	um03307	1	chr08	570693	570800	2.17992	13.6904	0.159231	0.99453	13.277	0.0749064	1	2.12573
	667	um03327	1	chr08	630409	630451	13.2514	10.3489	1.28046	15.4298	9.3078	1.65773	0	0.772416
	668	um03327	2	chr08	630467	630672	2.0536	10.3489	0.198436	1.14853	9.3078	0.123394	1	1.60814
	669	um03333	1	chr08	640890	640969	29.7771	73.654	0.404283	8.64388	85.9226	0.100601	1	4.01869
	670	um03336	1	chr08	647732	647822	7.41677	37.0851	0.199993	1.82211	36.4482	0.0499918	1	4.00052
	671	um03354	1	chr08	704754	704862	7.96376	104.674	0.0760813	0.801604	73.9096	0.0108457	1	7.01485
	672	um03355	1	chr08	706116	706214	4.49769	51.8761	0.0867006	0.412555	58.717	0.00702617	1	12.3397
	673	um03372	1	chr08	761097	761160	2.53999	1.22656	2.07083	1.18603	0.9823	1.2074	0	1.71511
	674	um03384	1	chr08	800517	800625	3.8035	2.39773	1.58629	2.77715	3.18407	0.872201	0	1.81872
	675	um03389	1	chr08	811316	811376	0	0		0	0		0
	676	um03393	1	chr09	5576	5622	0	0.033902	0	0	0.0260218	0	0
	677	um03393	2	chr09	5430	5462	0.0791547	0.033902	2.33481	0.11951	0.0260218	4.5927	0	0.508375
	678	um03406	1	chr09	40279	40310	0.570371	0.241119	2.36552	0.171354	0.0535078	3.20241	0	0.738668
	679	um03406	2	chr09	40021	40116	0.0634616	0.241119	0.263196	0	0.0535078	0	0
	680	um03407	1	chr09	41355	41390	0	0.0455754	0	0	0.0433724	0	0
	681	um03408	1	chr09	44739	44844	0.214713	1.15331	0.186172	0.0364222	0.974264	0.0373843	0	4.97994
	682	um03411	1	chr09	53692	53770	109.84	1188.95	0.0923842	23.6553	1771.87	0.0133505	1	6.9199
	683	um03411	2	chr09	53183	53274	116.34	1188.95	0.0978511	119.568	1771.87	0.0674812	1	1.45005
	684	um03416	1	chr09	67458	67536	268.423	1303.59	0.205911	29.8221	1593.31	0.0187171	1	11.0012
	685	um03439	1	chr09	143504	143706	0.0163038	0.01778	0.916978	0	0.0070821	0	0
	686	um03440	1	chr09	144697	144949	0.0331717	0.0267009	1.24235	0.0408915	0.00602766	6.78397	0	0.18313
	687	um03443	1	chr09	154128	154216	13.1453	73.8366	0.178032	2.86946	77.8876	0.036841	1	4.83244
	688	um03443	2	chr09	154424	154511	6.24346	73.8366	0.0845579	1.7191	77.8876	0.0220716	1	3.83107
	689	um03445	1	chr09	158719	158834	11.322	422.536	0.0267954	7.63259	650.205	0.0117387	1	2.28264
	690	um03445	2	chr09	159245	159354	3.70978	422.536	0.00877978	0.774302	650.205	0.00119086	1	7.37264
	691	um03449	1	chr09	169007	169151	6.85498	301.44	0.0227408	2.08098	318.051	0.00654291	1	3.47564
	692	um03450	1	chr09	170565	170653	4.60203	34.007	0.135326	1.08398	32.3991	0.0334571	1	4.04476
	693	um03451	1	chr09	173051	173162	2.66461	34.3242	0.0776305	0.721558	63.5867	0.0113476	1	6.84112
	694	um03462	1	chr09	198846	198898	0	0		0	0.0156414	0	0
	695	um03472	1	chr09	232816	232836	19.9256	5.21716	3.81925	34.1664	8.94982	3.81756	0	1.00044
	696	um03472	2	chr09	232544	232657	8.10385	5.21716	1.55331	15.1138	8.94982	1.68873	0	0.919808
	697	um03474	1	chr09	239529	239605	1.18226	6.95089	0.170088	0.275643	5.21484	0.0528574	0	3.21786
	698	um03497	1	chr09	312247	312383	2.56591	5.78772	0.443337	0.818724	5.11339	0.160114	0	2.76889
	699	um03504	1	chr09	336798	336874	2.8358	16.5901	0.170933	0.261071	18.4894	0.0141201	1	12.1057
	700	um03530	1	chr09	419738	419835	16.1557	58.3218	0.27701	1.82402	40.2302	0.0453397	1	6.10967
	701	um03533	1	chr09	427256	427835	24.9642	599.313	0.0416546	9.13164	429.302	0.0212709	1	1.95829
	702	um03535	1	chr09	437236	437295	0.299687	0.103292	2.90134	0.0450166	0.0509746	0.883119	0	3.28534
	703	um03536	1	chr09	444598	444716	8.90446	16.8313	0.52904	5.51322	12.0729	0.456661	1	1.1585
	704	um03538	1	chr09	450115	450206	5.12557	35.984	0.14244	1.84434	35.113	0.0525257	1	2.71182
	705	um03539	1	chr09	451535	451621	12.8428	158.103	0.0812305	1.60963	171.88	0.00936488	1	8.67395
	706	um03541	1	chr09	455474	455568	10.6861	39.8268	0.268315	0.450413	5.18097	0.086936	1	3.08635
	707	um03541	2	chr09	455236	455330	10.9734	39.8268	0.275528	0.30849	5.18097	0.0595428	1	4.6274
	708	um03541	3	chr09	455100	455192	13.4475	39.8268	0.337651	0.713088	5.18097	0.137636	1	2.45321
	709	um03541	4	chr09	454802	454873	82.4582	39.8268	2.07042	11.07	5.18097	2.13667	0	0.968993
	710	um03541	5	chr09	454665	454733	28.5278	39.8268	0.716296	3.72601	5.18097	0.719173	1	0.995999
	711	um03542	1	chr09	459672	459766	3.17235	15.1906	0.208837	0.559821	6.55544	0.085398	1	2.44545
	712	um03543	1	chr09	460691	460766	5.2105	4.7235	1.1031	5.10921	4.13355	1.23603	0	0.892453
	713	um03547.2	1	chr09	478106	478196	0.907725	2.94609	0.308111	0.190273	6.7142	0.0283388	0	10.8724
	714	um03550	1	chr09	488220	488328	3.3086	32.802	0.100866	0.42448	26.6536	0.0159258	1	6.33347
	715	um03552.2	1	chr09	494569	494667	4.1019	18.1944	0.225449	0.956871	7.50227	0.127544	1	1.76762
	716	um03552.2	2	chr09	494377	494496	2.19405	18.1944	0.12059	0.307955	7.50227	0.0410483	1	2.93776
	717	um03556	1	chr09	501375	501513	0.875954	13.3185	0.0657699	0.116213	12.2463	0.00948965	1	6.9307
	718	um03556	2	chr09	501602	501702	6.30681	13.3185	0.473538	1.35073	12.2463	0.110297	1	4.29329
	719	um03562	1	chr09	520929	520963	0	0.0935377	0	0	0.0669126	0	0
	720	um03562	2	chr09	520581	520784	0.141755	0.0935377	1.51549	0.0770291	0.0669126	1.15119	0	1.31645
	721	um03570	1	chr09	546612	546750	0.0695738	9.01932	0.00771386	0.0277126	9.34015	0.00296704	0	2.59985
	722	um03570	2	chr09	546832	546870	4.25165	9.01932	0.471394	2.30952	9.34015	0.247269	0	1.9064
	723	um03570	3	chr09	546892	547051	2.7562	9.01932	0.305588	1.00934	9.34015	0.108065	0	2.82783
	724	um03571	1	chr09	549999	550135	5.00579	189.331	0.0264393	2.34084	307.447	0.00761379	1	3.47256
	725	um03571	2	chr09	550506	551057	54.5228	189.331	0.287976	4.41628	307.447	0.0143643	1	20.048
	726	um03573	1	chr09	555218	555332	2.17784	9.07367	0.240018	0.384443	6.09725	0.0630518	0	3.80668
	727	um03598	1	chr09	616165	616304	2.00431	35.017	0.0572382	0.14289	26.9631	0.00529946	1	10.8008
	728	um03603	1	chr09	628601	629030	0.445454	2.51583	0.17706	0.392664	6.56937	0.0597719	0	2.96226
	729	um03604	1	chr09	630260	630483	0.0544131	0.0331809	1.6399	0.0940322	0.177186	0.530697	0	3.09008
	730	um03604	2	chr09	630703	630773	0.0430633	0.0331809	1.29783	0	0.177186	0	0
	731	um03612	1	chr09	658697	658785	0.281806	0.161248	1.74766	0.0603632	0.982599	0.0614322	0	28.4485
	732	um03617	1	chr09	677301	677589	2.96968	7.94109	0.373963	1.36871	6.40153	0.213809	0	1.74905
	733	um03635	1	chr09	733085	733122	12.1262	16.527	0.733718	2.04131	3.38851	0.602421	1	1.21795
	734	um03635	2	chr09	732362	732382	11.9137	16.527	0.720861	2.28509	3.38851	0.674363	1	1.06895
	735	um03640	1	chr10	11215	11360	5.64737	48.4646	0.116526	1.40188	43.4511	0.0322633	1	3.61171
	736	um03641.2	1	chr10	11925	12012	5.80297	8.43574	0.687903	1.50814	11.9934	0.125747	1	5.47052
	737	um03644	1	chr10	24635	25006	0.00682736	0	INF	0	0		0
	738	um03648.2	1	chr10	34679	34792	21.23	24.1378	0.879531	6.17609	15.2472	0.405064	1	2.17134
	739	um03678	1	chr10	116681	116796	3.10035	28.7581	0.107808	4.19582	67.2423	0.0623985	1	1.72773
	740	um03688	1	chr10	145486	145566	0	0.212799	0	0	0.151436	0	0
	741	um03689	1	chr10	146811	146896	0.0742095	3.02717	0.0245145	0	3.53459	0	0
	742	um03689	2	chr10	146972	147048	2.29981	3.02717	0.759723	0.226391	3.53459	0.0640502	0	11.8614
	743	um03689	3	chr10	147119	147223	0.519775	3.02717	0.171703	0.241859	3.53459	0.0684265	0	2.50931
	744	um03696	1	chr10	163982	164109	1.64933	12.102	0.136286	0.125959	11.7688	0.0107028	1	12.7337
	745	um03704	1	chr10	192538	192629	14.1724	213.03	0.0665276	3.01448	235.924	0.0127773	1	5.20668
	746	um03704	2	chr10	192397	192521	13.2544	213.03	0.0622184	2.35001	235.924	0.00996089	1	6.24627
	747	um03704	3	chr10	192183	192283	9.98759	213.03	0.0468834	4.75885	235.924	0.0201711	1	2.32429
	748	um03718.2	1	chr10	235619	235732	17.0024	127.426	0.13343	6.20229	152.067	0.0407864	1	3.27143
	749	um03722	1	chr10	247381	247459	0.73203	16.1615	0.0452947	0.200733	13.1802	0.01523	1	2.97405
	750	um03734	1	chr10	281646	281759	13.7328	293.765	0.0467477	6.73692	382.492	0.0176132	1	2.65412
	751	um03737	1	chr10	290319	290494	6.12782	132.471	0.0462577	4.59312	201.466	0.0227985	1	2.02898
	752	um03757	1	chr10	348905	349019	4.48742	5.10747	0.8786	0.505224	1.52105	0.332154	0	2.64515
	753	um03757	2	chr10	348100	348508	8.97621	5.10747	1.75747	3.27181	1.52105	2.15102	0	0.817041
	754	um03757	3	chr10	347703	347881	0	5.10747	0	0.0149212	1.52105	0.00980982	0
	755	um03758	1	chr10	349768	349866	2.21158	15.2423	0.145096	0.256667	8.64463	0.0296909	1	4.88686
	756	um03764	1	chr10	365831	365890	0.051092	0.612953	0.0833539	0	0.587345	0	0
	757	um03792	1	chr10	436091	436178	0.104824	2.14624	0.0488408	0	2.04161	0	0
	758	um03793	1	chr10	441669	441773	1.46385	21.2527	0.0688784	0.153425	13.5932	0.0112869	1	6.10251
	759	um03793	2	chr10	441124	441222	22.3465	21.2527	1.05147	2.51692	13.5932	0.18516	1	5.67869
	760	um03796	1	chr10	456692	457385	2.54292	11.1752	0.227551	0.500828	9.98215	0.0501724	1	4.53538
	761	um03797	1	chr10	459430	459457	0	0.00505579	0	0	0.0106432	0	0
	762	um03797	2	chr10	459593	459700	0	0.00505579	0	0	0.0106432	0	0
	763	um03803	1	chr10	472789	472873	4.07448	16.6848	0.244202	0.0634793	13.5971	0.00466859	1	52.3075
	764	um03803	2	chr10	472336	472425	7.78963	16.6848	0.466869	1.06203	13.5971	0.0781073	1	5.97727
	765	um03808	1	chr10	483704	483784	6.8563	18.6784	0.367071	17.8589	38.347	0.465719	1	0.78818
	766	um03808	2	chr10	483990	484081	48.0273	18.6784	2.57127	135.175	38.347	3.52505	0	0.729427
	767	um03817	1	chr10	510009	510106	11.4535	10.3674	1.10476	12.7593	10.6158	1.20191	0	0.91917
	768	um03822	1	chr10	524749	525027	4.18604	58.4133	0.0716624	2.79672	103.785	0.0269471	1	2.65937
	769	um03833	1	chr10	555851	556016	7.35981	239.255	0.0307614	1.77347	285.006	0.00622258	1	4.94351
	770	um03833	2	chr10	556081	556440	17.6223	239.255	0.0736549	9.32261	285.006	0.0327102	1	2.25174
	771	um03845	1	chr10	593471	593954	16.5034	229.429	0.0719325	2.41918	157.468	0.015363	1	4.6822
	772	um03845	2	chr10	593048	593147	9.27616	229.429	0.0404315	2.75694	157.468	0.0175079	1	2.30933
	773	um03854	1	chr10	632110	632206	7.98971	376.936	0.0211964	1.2154	301.865	0.00402632	1	5.26447
	774	um03863	1	chr10	664428	664735	7.02913	23.2169	0.302759	0.867902	32.9951	0.026304	1	11.51
	775	um03869	1	chr10	687530	687645	0.428432	14.0996	0.0303861	0.745957	15.4111	0.0484038	1	0.627764
	776	um03869	2	chr10	688424	688489	2.04716	14.0996	0.145193	3.90769	15.4111	0.253563	1	0.572612
	777	um03869	3	chr10	689012	689163	11.0258	14.0996	0.781992	14.311	15.4111	0.928611	0	0.842109
	778	um03869	4	chr10	689403	689435	15.0171	14.0996	1.06507	17.9967	15.4111	1.16777	0	0.912054
	779	um03869	5	chr10	689839	689912	13.0846	14.0996	0.928016	14.3731	15.4111	0.932644	0	0.995037
	780	um03869	6	chr10	690094	690119	19.6306	14.0996	1.39228	16.8441	15.4111	1.09298	0	1.27384
	781	um03869	7	chr10	690231	690304	28.5097	14.0996	2.02202	27.433	15.4111	1.78007	0	1.13592
	782	um03875	1	chr11	12883	12986	10.9804	103.498	0.106093	3.9804	115.207	0.03455	1	3.07071
	783	um03880	1	chr11	26531	26673	9.91819	32.9482	0.301023	2.14716	44.0583	0.0487346	1	6.17679
	784	um03886	1	chr11	51556	51637	0.742133	10.12	0.0733329	0.36119	11.3673	0.0317744	1	2.30792
	785	um03886	2	chr11	51850	52031	1.79015	10.12	0.176891	0.589915	11.3673	0.0518956	1	3.4086
	786	um03888	1	chr11	60510	60614	0.342711	3.52249	0.0972924	0	5.05013	0	0
	787	um03910	1	chr11	143473	143669	16.8639	526.202	0.0320483	5.77755	596.938	0.00967864	1	3.31125
	788	um03910	2	chr11	143775	143860	22.951	526.202	0.0436163	10.2813	596.938	0.0172234	1	2.53239
	789	um03916	1	chr11	158964	159073	27.1688	761.475	0.0356792	11.6675	910.203	0.0128185	1	2.7834
	790	um03919	1	chr11	170604	170705	3.46641	61.8879	0.0560111	0.713707	52.8418	0.0135065	1	4.14697
	791	um03919	2	chr11	170439	170526	6.84387	61.8879	0.110585	0.814194	52.8418	0.0154081	1	7.17705
	792	um03928	1	chr11	203834	203930	0.329043	2.13028	0.15446	0	1.38811	0	0
	793	um03932	1	chr11	212593	212647	0.317104	0.121489	2.61015	0.41737	0.152966	2.72851	0	0.956621
	794	um03937	1	chr11	226967	227056	12.6846	34.511	0.367552	0.381918	28.6839	0.0133147	1	27.6049
	795	um03937	2	chr11	227886	228002	8.99035	34.511	0.260507	2.40304	28.6839	0.0837767	1	3.10953
	796	um03937	3	chr11	228093	228166	7.04357	34.511	0.204096	1.25322	28.6839	0.0436906	1	4.6714
	797	um03938	1	chr11	229070	229193	12.1265	228.576	0.0530526	3.21843	170.065	0.0189247	1	2.80335
	798	um03948	1	chr11	257293	257418	0.0986933	2.04936	0.0481582	0.210411	1.88984	0.111338	0	0.43254
	799	um03948	2	chr11	257528	257576	0.10554	2.04936	0.0514989	0.381525	1.88984	0.201882	0	0.255094
	800	um03948	3	chr11	257596	257684	0.922009	2.04936	0.449902	0.598452	1.88984	0.316668	0	1.42074
	801	um03948	4	chr11	257754	257842	5.07551	2.04936	2.47664	4.12603	1.88984	2.18327	0	1.13437
	802	um03950	1	chr11	272588	272669	7.46218	27.8317	0.268119	1.67301	23.2944	0.0718206	1	3.73317
	803	um03950	2	chr11	272212	272301	4.517	27.8317	0.162297	1.25963	23.2944	0.0540744	1	3.00137
	804	um03956	1	chr11	284583	284658	28.7422	282.036	0.10191	0.473586	231.788	0.00204318	1	49.878
	805	um03956	2	chr11	284332	284424	8.89078	282.036	0.0315236	3.78295	231.788	0.0163207	1	1.93151
	806	um03956	3	chr11	284180	284281	9.36637	282.036	0.0332099	1.7006	231.788	0.00733686	1	4.52644
	807	um03977	1	chr11	341886	341985	5.9066	137.829	0.0428545	1.67664	240.481	0.00697202	1	6.14664
	808	um03978	1	chr11	344443	344517	0.658267	0.451121	1.45918	0.649169	0.817334	0.794251	0	1.83718
	809	um03978	2	chr11	344305	344387	0.535669	0.451121	1.18742	0.65964	0.817334	0.807063	0	1.47128
	810	um03978	3	chr11	343155	343235	0.804273	0.451121	1.78283	0.376318	0.817334	0.460422	0	3.87217
	811	um03978	4	chr11	343026	343101	0.731913	0.451121	1.62243	0.579825	0.817334	0.70941	0	2.28702
	812	um03980	1	chr11	351183	351304	5.81094	7.74335	0.750443	8.07323	10.0526	0.803098	1	0.934435
	813	um03983	1	chr11	361037	361119	15.0662	42.4129	0.355227	2.33803	30.7937	0.0759254	1	4.67863
	814	um03986	1	chr11	366233	366325	2.18212	42.719	0.0510808	0.352412	41.7672	0.00843752	1	6.05401
	815	um03990	1	chr11	374526	374624	2.30415	14.1499	0.162839	0.374153	12.8206	0.0291837	1	5.57978
	816	um03991	1	chr11	379031	379126	2.45954	9.62764	0.255467	0.245325	10.2316	0.0239771	1	10.6546
	817	um04014	1	chr11	457865	457993	66.5432	737.825	0.0901883	11.355	1148.31	0.00988847	1	9.12054
	818	um04016	1	chr11	464364	464461	1.86384	13.3197	0.139932	0.499999	17.9775	0.0278124	1	5.03126
	819	um04016	2	chr11	464207	464304	3.61014	13.3197	0.271038	0.377592	17.9775	0.0210035	1	12.9044
	820	um04034	1	chr11	513827	513898	6.1698	3.58466	1.72117	0.649899	0.59879	1.08535	0	1.58581
	821	um04035	1	chr11	514715	514807	0.539943	5.32437	0.10141	0.169746	1.4914	0.113817	0	0.890992
	822	um04038	1	chr11	522983	523060	0.988926	0.945802	1.0456	0	0.185794	0	0
	823	um04039	1	chr11	525141	525233	0.0275321	0.0226887	1.21347	0.0288694	0.0163359	1.76724	0	0.68665
	824	um04040	1	chr11	527098	527210	0.10585	1.57207	0.0673316	0	1.51079	0	0
	825	um04060	1	chr11	580296	580435	4.45415	64.3869	0.0691778	1.9761	75.0905	0.0263162	1	2.62871
	826	um04061	1	chr11	582802	582906	20.0386	16.124	1.24278	1.78988	18.1351	0.0986973	1	12.5918
	827	um04061	2	chr11	582372	582680	2.8313	16.124	0.175595	1.26689	18.1351	0.0698583	1	2.51358
	828	um04070	1	chr11	615593	615692	8.46813	18.701	0.452817	3.04705	16.8999	0.1803	1	2.51146
	829	um04072	1	chr11	620609	620685	3.71638	18.4755	0.201152	0.190643	18.0168	0.0105814	1	19.0099
	830	um04083	1	chr11	654621	654674	3.8026	1.69462	2.24393	3.48979	1.5082	2.31389	0	0.969765
	831	um04083	2	chr11	653031	653147	2.06012	1.69462	1.21569	2.39268	1.5082	1.58646	0	0.766292
	832	um04084	1	chr11	657114	657202	0.168973	0.40254	0.419766	0	0.219946	0	0
	833	um04085	1	chr11	659437	659516	0	2.29262	0	0	0.982153	0	0
	834	um04086	1	chr11	668462	668501	0.356581	0.894222	0.398761	0	0.262146	0	0
	835	um04086	2	chr11	667747	667838	0.0971512	0.894222	0.108643	0	0.262146	0	0
	836	um04086	3	chr11	667581	667685	0.374378	0.894222	0.418664	0.0510766	0.262146	0.19484	0	2.14875
	837	um04087	1	chr11	668986	669049	1.13227	1.15984	0.976232	0.296398	0.326234	0.908543	0	1.0745
	838	um04089	1	chr11	675552	675622	141.055	138.48	1.0186	152.711	152.961	0.998363	0	1.02027
	839	um04089	2	chr11	675831	676096	93.6981	138.48	0.67662	86.2971	152.961	0.564177	1	1.1993
	840	um04089	3	chr11	676216	676294	47.2388	138.48	0.341124	25.1529	152.961	0.16444	1	2.07446
	841	um04089	4	chr11	676382	676450	169.293	138.48	1.22251	215.096	152.961	1.40621	0	0.869366
	842	um04093	1	chr11	686346	686420	2.7464	1.90562	1.44121	1.03121	2.01955	0.510611	0	2.82252
	843	um04093	2	chr11	686696	686816	1.51144	1.90562	0.793148	1.84389	2.01955	0.913016	0	0.868712
	844	um04095	1	chr12	6979	7083	1.74033	1.77301	0.981569	0	0.375031	0	0
	845	um04095	2	chr12	4145	4182	1.40554	1.77301	0.792745	0.536255	0.375031	1.42989	0	0.554408
	846	um04096	1	chr12	8513	8664	1.67322	1.8515	0.90371	0.315434	0.58531	0.538917	0	1.6769
	847	um04096	2	chr12	8933	8971	0.232651	1.8515	0.125656	0	0.58531	0	0
	848	um04097	1	chr12	11579	11676	1.3731	1.31533	1.04392	0.0788522	0.119318	0.66086	0	1.57964
	849	um04104	1	chr12	29210	29303	4.14102	11.9377	0.346886	0.225475	1.53611	0.146783	1	2.36326
	850	um04105	1	chr12	30007	30182	1.46229	1.83792	0.795621	0.158911	0.230313	0.689978	0	1.15311
	851	um04116.2	1	chr12	68286	68383	7.4509	31.6662	0.235295	1.21526	30.3348	0.0400615	1	5.87335
	852	um04117	1	chr12	69026	69121	10.9605	35.6783	0.307205	4.33933	44.2855	0.0979856	1	3.1352
	853	um04119	1	chr12	76352	76391	0.713162	0.468155	1.52335	0	0.0176959	0	0
	854	um04120	1	chr12	78969	79024	2.83942	1.79504	1.58182	0.0486596	0.0550776	0.883474	0	1.79045
	855	um04125	1	chr12	93829	93925	0.0577852	0.163541	0.353338	0	0.146735	0	0
	856	um04125	2	chr12	93528	93634	0.135737	0.163541	0.829989	0.0504959	0.146735	0.344129	0	2.41185
	857	um04138	1	chr12	130871	131069	41.3253	881.341	0.0468891	10.1117	956.421	0.0105725	1	4.43502
	858	um04139	1	chr12	132841	132924	2.96713	25.0829	0.118293	0.252641	24.5839	0.0102767	1	11.5108
	859	um04139	2	chr12	133179	133260	6.10463	25.0829	0.243378	1.08273	24.5839	0.0440422	1	5.52601
	860	um04165	1	chr12	219241	219313	25.7849	120.62	0.213769	3.06976	105.603	0.0290689	1	7.35387
	861	um04179	1	chr12	259165	259317	9.30432	97.826	0.095111	4.23186	109.344	0.0387022	1	2.45751
	862	um04193.2	1	chr12	308983	309280	7.99881	12.8012	0.624851	4.08812	8.1303	0.502824	1	1.24268
	863	um04194	1	chr12	310866	310964	4.12077	50.5045	0.081592	1.44471	38.6571	0.0373723	1	2.18322
	864	um04203	1	chr12	337397	337475	1.22595	5.18359	0.236505	0.166422	2.98659	0.0557232	0	4.24428
	865	um04203	2	chr12	337613	337731	1.56088	5.18359	0.30112	0.513828	2.98659	0.172045	0	1.75023
	866	um04205	1	chr12	342278	342613	0	0		0.0079889	0.00646224	1.23624	0
	867	um04205	2	chr12	342684	342852	0	0		0.0158094	0.00646224	2.44643	0
	868	um04211	1	chr12	365891	366004	2.13389	13.1011	0.162878	0.0676873	11.5812	0.00584457	1	27.8683
	869	um04214	1	chr12	375721	375820	24.8459	208.485	0.119174	7.7474	161.316	0.0480262	1	2.48143
	870	um04216	1	chr12	381717	381932	4.36595	24.0731	0.181363	1.21255	18.6024	0.0651823	1	2.78239
	871	um04216	2	chr12	380598	380724	11.2472	24.0731	0.467211	10.1154	18.6024	0.543767	1	0.859212
	872	um04216	3	chr12	380194	380280	10.0186	24.0731	0.416173	1.14449	18.6024	0.0615239	1	6.76442
	873	um04217	1	chr12	383102	383181	34.9385	58.1494	0.60084	3.61295	37.6129	0.0960563	1	6.25508
	874	um04220	1	chr12	390472	390591	5.45049	45.142	0.120741	1.99129	44.3869	0.0448622	1	2.69137
	875	um04220	2	chr12	390673	390787	5.37425	45.142	0.119052	1.50536	44.3869	0.0339145	1	3.51036
	876	um04228	1	chr12	411622	411723	22.0831	79.3326	0.278361	2.34214	138.888	0.0168635	1	16.5068
	877	um04237	1	chr12	440799	441094	19.6763	535.881	0.0367177	2.93853	402.674	0.00729753	1	5.03153
	878	um04237	2	chr12	441376	441583	21.5272	535.881	0.0401717	8.09331	402.674	0.0200989	1	1.9987
	879	um04239	1	chr12	444401	444511	37.4483	393.953	0.0950579	12.6107	361.68	0.0348669	1	2.7263
	880	um04257	1	chr12	511603	511655	0.0579698	0.284943	0.203443	0.15362	0.0968594	1.58601	0	0.128273
	881	um04257	2	chr12	511744	511816	0.480592	0.284943	1.68662	0.127175	0.0968594	1.31299	0	1.28457
	882	um04269	1	chr12	547114	547243	1.11833	11.2329	0.0995577	0.0207464	10.9751	0.00189032	1	52.6672
	883	um04286	1	chr12	595037	595128	0	0.470302	0	0	0.595281	0	0
	884	um04286	2	chr12	595170	595249	0.0320627	0.470302	0.0681747	0	0.595281	0	0
	885	um04288	1	chr12	599352	599450	7.11712	18.7935	0.378701	3.35457	22.104	0.151763	1	2.49534
	886	um04288	2	chr12	599476	599589	3.83695	18.7935	0.204163	2.42988	22.104	0.109929	1	1.85722
	887	um04288	3	chr12	599718	599814	2.28883	18.7935	0.121788	0.766587	22.104	0.0346809	1	3.51168
	888	um04290	1	chr12	603874	603995	2.36627	11.027	0.214589	0.517258	15.6611	0.0330283	1	6.49714
	889	um04292	1	chr12	611823	611939	10.5142	91.5207	0.114883	2.43361	74.0566	0.0328615	1	3.49597
	890	um04292	2	chr12	612012	612103	8.99743	91.5207	0.0983104	1.48365	74.0566	0.020034	1	4.90717
	891	um04292	3	chr12	612350	612475	2.64137	91.5207	0.0288609	0.493913	74.0566	0.00666941	1	4.32736
	892	um04300	1	chr12	632916	633055	5.83042	37.529	0.155358	1.52914	22.4243	0.0681914	1	2.27826
	893	um04306	1	chr12	648438	648499	118.428	127.188	0.931126	149.585	148.362	1.00824	0	0.923516
	894	um04306	2	chr12	648708	648973	92.7696	127.188	0.72939	86.5169	148.362	0.583146	1	1.25078
	895	um04306	3	chr12	649093	649171	43.0004	127.188	0.338085	24.9826	148.362	0.168389	1	2.00776
	896	um04306	4	chr12	649259	649327	167.868	127.188	1.31984	214.707	148.362	1.44718	0	0.912012
	897	um04312	1	chr14	16401	16507	4.45382	10.8013	0.41234	0.284014	11.9453	0.0237761	1	17.3426
	898	um04314	1	chr14	21172	21439	11.7328	302.039	0.0388454	3.87083	389.998	0.00992525	1	3.9138
	899	um04315	1	chr14	26144	26184	0	0		0	0		0
	900	um04315	2	chr14	26217	26258	0	0		0	0		0
	901	um04316	1	chr14	28310	28543	0.0250057	0.0288325	0.867276	0	0.00787953	0	0
	902	um04316	2	chr14	28254	28283	0	0.0288325	0	0	0.00787953	0	0
	903	um04320	1	chr14	40393	40486	111.609	162.059	0.688696	1.14659	125.902	0.00910694	1	75.6232
	904	um04320	2	chr14	40154	40261	11.912	162.059	0.0735046	4.90716	125.902	0.0389759	1	1.8859
	905	um04324	1	chr14	56789	56879	0.729254	27.2552	0.0267565	0.445145	48.138	0.00924727	1	2.89345
	906	um04324	2	chr14	58125	58245	2.6613	27.2552	0.0976437	2.17605	48.138	0.0452045	1	2.16004
	907	um04345	1	chr14	127773	127913	10.123	325.299	0.0311191	3.14426	397.329	0.00791348	1	3.93242
	908	um04345	2	chr14	127528	127691	9.73494	325.299	0.0299261	2.8806	397.329	0.00724993	1	4.12778
	909	um04345	3	chr14	127303	127427	15.776	325.299	0.0484968	9.48279	397.329	0.0238664	1	2.03202
	910	um04367	1	chr14	221847	221927	0.580722	0.267262	2.17286	0.91566	0.350946	2.60912	0	0.832795
	911	um04367	2	chr14	222151	222227	0.465303	0.267262	1.741	0.827998	0.350946	2.35933	0	0.737922
	912	um04367	3	chr14	222363	222500	0.245186	0.267262	0.9174	0.464136	0.350946	1.32253	0	0.693672
	913	um04367	4	chr14	222685	222933	0.3481	0.267262	1.30247	0.24481	0.350946	0.697571	0	1.86715
	914	um04367	5	chr14	223263	223332	0.0954602	0.267262	0.357178	0.265703	0.350946	0.757103	0	0.47177
	915	um04367	6	chr14	223615	223655	0.0753607	0.267262	0.281973	0.133307	0.350946	0.379849	0	0.74233
	916	um04397	1	chr14	323609	323718	5.453	30.2071	0.180521	1.77427	29.7577	0.0596241	1	3.02764
	917	um04399	1	chr14	329531	329632	1.96558	40.526	0.0485016	0.33614	65.3864	0.00514082	1	9.43461
	918	um04402	1	chr14	337565	337643	5.44629	12.3531	0.440885	0.67927	8.04423	0.0844419	1	5.22117
	919	um04404	1	chr14	347427	347507	1.43375	3.2678	0.43875	0.100107	3.45392	0.0289835	0	15.1379
	920	um04414	1	chr14	390982	391071	2.19248	22.7939	0.0961874	0.394361	16.4069	0.0240364	1	4.00174
	921	um04428	1	chr14	425421	425532	4.23925	30.8198	0.13755	1.13861	22.8966	0.0497283	1	2.76603
	922	um04428	2	chr14	425181	425326	3.42918	30.8198	0.111266	0.99703	22.8966	0.0435449	1	2.55519
	923	um04441	1	chr14	473637	473751	8.18009	72.5787	0.112707	2.23785	84.6741	0.026429	1	4.26451
	924	um04446	1	chr14	491965	492062	5.16417	76.7979	0.0672437	0.589562	66.601	0.00885215	1	7.59631
	925	um04446	2	chr14	491830	491914	18.4748	76.7979	0.240564	1.53823	66.601	0.0230961	1	10.4157
	926	um04460	1	chr14	522259	522369	3.65969	52.0661	0.0702894	0.93628	36.4278	0.0257024	1	2.73474
	927	um04477	1	chr14	582764	582940	5.20422	10.2672	0.50688	5.71681	12.2814	0.465484	1	1.08893
	928	um04486	1	chr14	607285	607334	2.88732	3.57162	0.808408	3.13752	3.99837	0.784701	0	1.03021
	929	um04486	2	chr14	608056	608336	15.6547	3.57162	4.38309	17.5425	3.99837	4.38741	0	0.999016
	930	um04487.2	1	chr13	1166	1251	10.1255	9.44859	1.07164	0.651059	9.10414	0.0715125	0	14.9854
	931	um04495	1	chr13	24626	24714	8.48409	24.4347	0.347215	0.870778	19.504	0.0446462	1	7.77704
	932	um04509	1	chr13	65589	65679	17.9242	24.0014	0.746801	2.17292	18.5387	0.11721	1	6.37149
	933	um04512	1	chr13	76031	76126	1.03432	5.35327	0.193213	0.236815	4.16205	0.0568986	0	3.39574
	934	um04518	1	chr13	98039	98152	1.47638	12.5713	0.11744	0.114875	16.569	0.00693318	1	16.9389
	935	um04526.2	1	chr13	131449	131539	0.154518	0.482858	0.320008	0	0.235381	0	0
	936	um04528	1	chr13	139677	139787	0.915856	9.08776	0.100779	0.505994	15.4852	0.0326761	1	3.08419
	937	um04529	1	chr13	141205	141306	0.197381	1.91393	0.103129	0.0378647	2.35239	0.0160963	0	6.40699
	938	um04539	1	chr13	168375	168468	5.282	8.98767	0.587693	0.833092	9.49236	0.0877645	0	6.69626
	939	um04542	1	chr13	171932	172051	8.89946	45.7727	0.194427	2.25518	37.5244	0.0600991	1	3.23511
	940	um04542	2	chr13	171737	171848	2.85036	45.7727	0.0622722	1.02356	37.5244	0.0272771	1	2.28295
	941	um04543	1	chr13	175094	175211	1.7743	6.81373	0.260401	0.626439	5.87667	0.106598	0	2.44284
	942	um04549	1	chr13	190508	190607	3.27953	24.8318	0.13207	0.63886	19.3205	0.0330663	1	3.99408
	943	um04559	1	chr13	219278	219305	3.51831	1.53728	2.28865	3.1395	1.19585	2.62532	0	0.87176
	944	um04562	1	chr13	225209	225296	4.87439	176.138	0.0276737	0.499849	207.675	0.00240688	1	11.4978
	945	um04573	1	chr13	248321	248461	13.4197	78.2126	0.171579	3.67641	46.7092	0.0787086	1	2.17993
	946	um04575	1	chr13	252800	252896	1.43385	7.18438	0.199579	1.04814	16.9959	0.0616699	1	3.23625
	947	um04579	1	chr13	262120	262214	14.6159	59.2497	0.246683	3.31333	41.8582	0.0791561	1	3.11641
	948	um04579	2	chr13	262267	262379	9.63665	59.2497	0.162645	5.29807	41.8582	0.126572	1	1.285
	949	um04579	3	chr13	262658	262900	33.728	59.2497	0.569251	22.1517	41.8582	0.529208	1	1.07567
	950	um04579	4	chr13	263047	263131	7.75481	59.2497	0.130884	0.377317	41.8582	0.00901416	1	14.5198
	951	um04611	1	chr13	361743	361873	18.4465	459.396	0.0401537	4.76962	410.374	0.0116226	1	3.45479
	952	um04611	2	chr13	361602	361681	53.6748	459.396	0.116838	18.9566	410.374	0.0461933	1	2.52932
	953	um04611	3	chr13	361286	361402	15.4127	459.396	0.0335499	3.09426	410.374	0.0075401	1	4.44953
	954	um04611	4	chr13	361083	361183	21.8053	459.396	0.0474651	8.94722	410.374	0.0218026	1	2.17704
	955	um04619	1	chr13	399171	399244	20.7805	32.8991	0.631643	0.214482	28.0793	0.00763845	1	82.6926
	956	um04623	1	chr13	407050	407162	3.03637	34.9428	0.0868955	0.255879	23.9148	0.0106996	1	8.12139
	957	um04629	1	chr13	425882	425962	3.06767	33.2026	0.0923923	0.32427	29.9013	0.0108447	1	8.51961
	958	um04657	1	chr13	506807	507048	4.90378	10.9856	0.446383	1.9116	11.7119	0.163219	1	2.73488
	959	um04672	1	chr13	547258	547348	2.59424	16.2334	0.159809	0	12.1103	0	1
	960	um04672	2	chr13	547049	547138	2.21781	16.2334	0.13662	0.222709	12.1103	0.0183901	1	7.42902
	961	um04674	1	chr13	556506	556607	3.81052	7.325	0.520208	0.842633	7.40425	0.113804	0	4.57109
	962	um04678	1	chr13	569051	569143	7.96019	70.0486	0.113638	2.32281	85.5382	0.0271553	1	4.18475
	963	um04678	2	chr13	569526	569622	29.8806	70.0486	0.42657	1.29019	85.5382	0.0150832	1	28.2811
	964	um04682	1	chr13	577023	577114	1.71644	14.0012	0.122592	0.0294097	12.013	0.00244816	1	50.0752
	965	um04682	2	chr13	577304	577396	2.03839	14.0012	0.145587	0.612898	12.013	0.0510198	1	2.85354
	966	um04682	3	chr13	577470	577608	1.37324	14.0012	0.0980802	0.248476	12.013	0.020684	1	4.74184
	967	um04693	1	chr17	2729	2845	3.82741	12.1282	0.315578	0.848504	4.95736	0.171161	1	1.84376
	968	um04693	2	chr17	3519	3583	9.89831	12.1282	0.816138	1.86429	4.95736	0.376065	1	2.1702
	969	um04693	3	chr17	4129	4209	7.39051	12.1282	0.609364	1.43514	4.95736	0.289496	1	2.10491
	970	um04693	4	chr17	4295	4516	16.7786	12.1282	1.38343	14.1149	4.95736	2.84726	0	0.485882
	971	um04696	1	chr17	11756	11853	0.0833024	0.161081	0.517147	0	0.219554	0	0
	972	um04697	1	chr17	15666	15806	1.44081	3.75256	0.383953	1.2667	4.10364	0.308677	0	1.24386
	973	um04700	1	chr17	22596	22699	12.6759	48.2141	0.262909	1.15529	36.2408	0.0318782	1	8.24728
	974	um04703	1	chr17	27546	27630	1.03678	42.1737	0.0245835	0.158577	45.0965	0.0035164	1	6.99108
	975	um04715	1	chr17	61514	61607	27.6069	70.731	0.390309	4.18753	69.6966	0.0600823	1	6.49623
	976	um04722	1	chr17	77286	77410	8.56268	58.1632	0.147218	4.4919	46.0489	0.0975463	1	1.50921
	977	um04722	2	chr17	77068	77165	6.28692	58.1632	0.108091	2.87774	46.0489	0.062493	1	1.72965
	978	um04722	3	chr17	76878	76990	3.45571	58.1632	0.0594141	1.4568	46.0489	0.0316358	1	1.87806
	979	um04731	1	chr17	104859	104907	0.503997	0.416661	1.20961	0.604548	0.28531	2.11892	0	0.570862
	980	um04731	2	chr17	104600	104742	0.343579	0.416661	0.824601	0.193735	0.28531	0.679034	0	1.21437
	981	um04731	3	chr17	103938	104007	1.36936	0.416661	3.2865	0.480313	0.28531	1.68348	0	1.95221
	982	um04731	4	chr17	103760	103807	1.01162	0.416661	2.42793	0.697052	0.28531	2.44314	0	0.993774
	983	um04732	1	chr17	107231	107321	14.9783	31.576	0.474356	2.33413	17.1788	0.135873	1	3.49118
	984	um04732	2	chr17	106887	106969	4.94765	31.576	0.15669	2.01984	17.1788	0.117578	1	1.33265
	985	um04733	1	chr17	109565	109679	4.47676	127.491	0.0351144	0.696256	136.483	0.00510142	1	6.88326
	986	um04736	1	chr17	116613	116691	7.95778	29.1296	0.273185	2.98949	39.5101	0.0756639	1	3.61051
	987	um04736	2	chr17	116482	116570	2.14081	29.1296	0.0734925	0.44207	39.5101	0.0111888	1	6.56841
	988	um04736	3	chr17	116241	116329	5.53411	29.1296	0.189982	4.14464	39.5101	0.104901	1	1.81107
	989	um04736	4	chr17	115994	116088	4.78337	29.1296	0.16421	1.70049	39.5101	0.0430394	1	3.81534
	990	um04767	1	chr17	200336	200465	33.4167	92.2214	0.362353	14.2444	94.8834	0.150125	1	2.41367
	991	um04767	2	chr17	200136	200245	6.66961	92.2214	0.0723218	3.75132	94.8834	0.0395361	1	1.82926
	992	um04767	3	chr17	199887	200003	5.95073	92.2214	0.0645265	1.80218	94.8834	0.0189937	1	3.39727
	993	um04772	1	chr17	210405	210531	0.1745	0.235545	0.740835	0.0423195	0.117824	0.359176	0	2.06259
	994	um04773	1	chr17	214408	214566	3.08354	3.40227	0.906318	5.12352	6.27198	0.816891	0	1.10947
	995	um04773	2	chr17	215386	215476	4.18501	3.40227	1.23007	6.28554	6.27198	1.00216	0	1.22741
	996	um04776	1	chr17	230142	230324	6.89977	108.232	0.0637501	3.6154	108.954	0.0331829	1	1.92117
	997	um04777	1	chr17	232795	233114	0.0578117	0.103089	0.560792	0.0323666	0.0581817	0.556302	0	1.00807
	998	um04778	1	chr17	235815	235908	0.314599	0.535451	0.587541	0.0287772	0.232961	0.123528	0	4.75633
	999	um04778	2	chr17	236007	236090	0.225224	0.535451	0.420625	0.252641	0.232961	1.08448	0	0.38786
	1000	um04778	3	chr17	236406	236430	1.32461	0.535451	2.47382	0.270859	0.232961	1.16268	0	2.12769
	1001	um04778	4	chr17	237027	237124	0.438223	0.535451	0.818419	0.287113	0.232961	1.23245	0	0.664058
	1002	um04781	1	chr17	244266	244356	20.3114	64.3366	0.315705	0.436471	39.1878	0.0111379	1	28.345
	1003	um04790	1	chr17	265561	265672	0.0727958	0.0915551	0.795104	0.0478555	0.0858861	0.557198	0	1.42697
	1004	um04790	2	chr17	265726	265781	0.100861	0.0915551	1.10165	0.0482906	0.0858861	0.562263	0	1.95931
	1005	um04799	1	chr17	293820	293900	13.532	20.2955	0.66675	0.362475	18.5869	0.0195016	1	34.1894
	1006	um04801.2	1	chr17	296269	296459	3.76012	25.9955	0.144645	2.92269	32.0832	0.0910973	1	1.58781
	1007	um04802	1	chr17	299207	299511	8.68896	220.528	0.0394007	2.66645	211.666	0.0125975	1	3.12767
	1008	um04802	2	chr17	299000	299095	10.0619	220.528	0.0456266	3.1456	211.666	0.0148612	1	3.07019
	1009	um04804	1	chr17	304204	304246	0.0717721	0.531901	0.134935	0	0.615858	0	0
	1010	um04805	1	chr17	304769	304817	0	14.1267	0	0	7.40378	0	1	n.c.
	1011	um04805	2	chr17	304897	304969	0.0914827	14.1267	0.00647588	0.0368886	7.40378	0.0049824	1	1.29975
	1012	um04805	3	chr17	305012	305092	0.18587	14.1267	0.0131574	0	7.40378	0	1
	1013	um04805	4	chr17	305235	305264	0	14.1267	0	0	7.40378	0	1	n.c.
	1014	um04805	5	chr17	305384	305474	0.298337	14.1267	0.0211187	0	7.40378	0	1
	1015	um04805	6	chr17	305713	305800	0.0669693	14.1267	0.00474063	0	7.40378	0	1
	1016	um04805	7	chr17	306199	306294	1.7788	14.1267	0.125918	0.590823	7.40378	0.0798002	1	1.57792
	1017	um04812	1	chr17	335412	335504	0.729095	8.31724	0.0876607	0.169966	10.1538	0.0167392	1	5.23687
	1018	um04836	1	chr17	408615	408760	0	0.034183	0	0	0.0210963	0	0
	1019	um04836	2	chr17	408931	408996	0	0.034183	0	0	0.0210963	0	0
	1020	um04851	1	chr17	445953	446028	22.8084	19.5892	1.16434	4.02021	14.8619	0.270505	1	4.30431
	1021	um04855	1	chr17	463026	463984	43.9465	1002.92	0.0438187	7.72053	678.987	0.0113707	1	3.85367
	1022	um04865	1	chr17	485344	485433	7.76203	25.6393	0.302739	1.45731	30.7059	0.0474601	1	6.37881
	1023	um04872	1	chr17	502122	502641	24.0123	352.426	0.0681343	8.51095	297.373	0.0286204	1	2.38062
	1024	um04873	1	chr17	504963	505107	4.26146	144.605	0.0294697	0.450252	102.208	0.00440524	1	6.6897
	1025	um04873	2	chr17	505572	505666	6.019	144.605	0.0416238	0.490881	102.208	0.00480276	1	8.66665
	1026	um04886	1	chr17	560274	560337	0	0.015497	0	0.0424806	0.0185173	2.29411	0
	1027	um04887	1	chr17	565103	565143	42.1537	129.148	0.326399	30.9724	60.9138	0.508463	1	0.641932
	1028	um04887	2	chr17	564721	564806	68.4058	129.148	0.52967	27.6104	60.9138	0.453269	1	1.16856
	1029	um04887	3	chr17	564148	564174	131.995	129.148	1.02205	56.6565	60.9138	0.930109	0	1.09885
	1030	um04887	4	chr17	562941	563014	159.424	129.148	1.23443	69.5079	60.9138	1.14109	0	1.0818
	1031	um04896	1	chr15	30618	30710	13.5907	77.4681	0.175436	4.09074	96.762	0.0422763	1	4.14974
	1032	um04897	1	chr15	31568	31714	2.897	7.07717	0.409344	0.627252	9.73276	0.0644474	0	6.35159
	1033	um04897	2	chr15	31902	31986	4.14078	7.07717	0.58509	1.15808	9.73276	0.118987	0	4.91724
	1034	um04908	1	chr15	58168	58266	2.29326	142.407	0.0161035	0.307406	105.291	0.00291958	1	5.5157
	1035	um04908	2	chr15	58364	58463	13.2087	142.407	0.0927529	5.69338	105.291	0.0540727	1	1.71534
	1036	um04908	3	chr15	58740	58826	5.2999	142.407	0.0372165	1.27292	105.291	0.0120895	1	3.0784
	1037	um04918.2	1	chr15	92110	92296	11.9567	7.79154	1.53458	14.7884	8.84031	1.67284	0	0.917351
	1038	um04922	1	chr15	102899	103059	1.82891	33.1887	0.0551065	0.937265	117.401	0.00798346	1	6.90258
	1039	um04922	2	chr15	103699	103804	2.42646	33.1887	0.0731113	0.519613	117.401	0.00442597	1	16.5187
	1040	um04927	1	chr15	116928	117012	2.37001	18.0005	0.131664	0.186154	9.13141	0.0203861	1	6.45852
	1041	um04930	1	chr15	125781	125876	6.3393	235.572	0.0269102	1.38493	233.727	0.0059254	1	4.5415
	1042	um04930	2	chr15	125911	126055	6.18178	235.572	0.0262415	2.45944	233.727	0.0105227	1	2.4938
	1043	um04943	1	chr15	187117	188034	29.6463	1191.37	0.0248842	10.156	901.556	0.011265	1	2.20898
	1044	um04948	1	chr15	205318	205425	9.58472	265.872	0.0360501	9.00888	331.703	0.0271595	1	1.32735
	1045	um04956	1	chr15	228912	229010	10.1068	62.471	0.161784	1.37809	76.0174	0.0181286	1	8.92423
	1046	um04958	1	chr15	234074	234196	0.213449	0.145234	1.46969	0.128005	0.0623236	2.05388	0	0.715571
	1047	um04958	2	chr15	234231	234290	0	0.145234	0	0.0450166	0.0623236	0.722305	0
	1048	um04962	1	chr15	247110	247198	9.86317	29.7629	0.331392	8.33598	48.6295	0.171418	1	1.93323
	1049	um04965	1	chr15	252339	252472	8.55274	95.4267	0.0896262	4.42518	84.474	0.0523851	1	1.71091
	1050	um04967	1	chr15	260112	260247	3.48168	393.897	0.00883906	0.979966	390.384	0.00251026	1	3.52117
	1051	um04967	2	chr15	260341	260570	11.7591	393.897	0.0298533	4.35575	390.384	0.0111576	1	2.6756
	1052	um04968	1	chr15	263605	263727	0	0		0.0217703	0	INF	0
	1053	um04969	1	chr15	270601	270698	0.713456	26.0748	0.0273619	0.106443	9.54501	0.0111517	1	2.45361
	1054	um04969	2	chr15	270845	270928	2.35553	26.0748	0.0903372	0.124397	9.54501	0.0130327	1	6.9316
	1055	um04969	3	chr15	270987	271056	35.9098	26.0748	1.37718	0.419379	9.54501	0.0439369	1	31.3446
	1056	um04969	4	chr15	271627	271710	1.04775	26.0748	0.0401824	0	9.54501	0	1
	1057	um04971	1	chr15	277330	277440	11.4521	145.666	0.0786188	6.48982	133.277	0.0486942	1	1.61454
	1058	um04980	1	chr15	299865	300008	7.63665	23.918	0.319284	3.96285	20.0655	0.197496	1	1.61666
	1059	um04988	1	chr15	317901	318014	12.4714	77.8959	0.160104	1.21223	39.8099	0.0304503	1	5.25786
	1060	um04990	1	chr15	322686	322761	1.2291	0.542148	2.26709	0.49288	0.272195	1.81076	0	1.25201
	1061	um04990	2	chr15	322880	322918	0.890584	0.542148	1.64269	0.522143	0.272195	1.91827	0	0.856341
	1062	um04992.2	1	chr15	329713	329825	4.09966	6.44004	0.636589	2.43695	9.64231	0.252735	0	2.51879
	1063	um05017.2	1	chr15	412359	412444	1.88857	25.4417	0.0742312	0.18772	20.2509	0.00926971	1	8.00792
	1064	um05017.2	2	chr15	412595	412691	12.7885	25.4417	0.502658	8.78122	20.2509	0.433621	1	1.15921
	1065	um05017.2	3	chr15	412810	413417	11.6548	25.4417	0.458097	2.91348	20.2509	0.143869	1	3.18412
	1066	um05019	1	chr15	418460	418773	50.0479	347.865	0.143872	12.7284	352.431	0.0361162	1	3.98358
	1067	um05040	1	chr15	485122	485504	28.9418	521.125	0.0555371	6.23642	402.633	0.0154891	1	3.58556
	1068	um05058	1	chr15	542624	542736	8.41711	235.292	0.035773	3.76185	226.892	0.0165799	1	2.15761
	1069	um05066	1	chr15	574683	574829	67.9691	104.419	0.650928	26.8049	47.137	0.568659	1	1.14467
	1070	um05066	2	chr15	573406	573470	30.1754	104.419	0.288985	14.7056	47.137	0.311975	1	0.926307
	1071	um05066	3	chr15	572432	572494	23.6853	104.419	0.22683	7.84655	47.137	0.166462	1	1.36265
	1072	um05074	1	chr04	25106	25230	1.10253	4.97945	0.221417	0.266944	6.2512	0.0427028	0	5.18507
	1073	um05074	2	chr04	24574	24660	1.05274	4.97945	0.211417	0.230478	6.2512	0.0368695	0	5.7342
	1074	um05074	3	chr04	24290	24398	0.950189	4.97945	0.190822	0.120006	6.2512	0.0191973	0	9.94008
	1075	um05074	4	chr04	24097	24182	1.36492	4.97945	0.274111	0.0627325	6.2512	0.0100353	0	27.3147
	1076	um05079	1	chr04	35723	35824	0.0596916	0.056052	1.06493	0	0.0329898	0	0
	1077	um05079	2	chr04	36060	36160	0.0329338	0.056052	0.587558	0	0.0329898	0	0
	1078	um05079	3	chr04	36251	36384	0	0.056052	0	0.0201224	0.0329898	0.609959	0
	1079	um05080	1	chr04	37993	38093	0.373381	0.623839	0.598521	0.0267628	0.362638	0.0738004	0	8.10999
	1080	um05085	1	chr04	49163	49234	2.30334	7.39106	0.311639	0.16666	5.37662	0.0309972	0	10.0538
	1081	um05089.2	1	chr04	62844	62949	2.33003	3.62409	0.642927	1.9129	3.54826	0.539109	0	1.19257
	1082	um05089.2	2	chr04	62696	62782	2.19206	3.62409	0.604857	2.04816	3.54826	0.57723	0	1.04786
	1083	um05089.2	3	chr04	62504	62629	1.50976	3.62409	0.416589	1.79344	3.54826	0.505443	0	0.824204
	1084	um05089.2	4	chr04	62169	62272	2.02673	3.62409	0.559238	2.49675	3.54826	0.703655	0	0.794762
	1085	um05089.2	5	chr04	62034	62142	2.91126	3.62409	0.803307	3.81776	3.54826	1.07595	0	0.746601
	1086	um05089.2	6	chr04	61814	61922	4.30235	3.62409	1.18715	4.90448	3.54826	1.38222	0	0.858874
	1087	um05090	1	chr04	65105	65438	19.6026	505.53	0.0387764	8.7555	423.616	0.0206685	1	1.87611
	1088	um05090	2	chr04	64929	65020	42.4857	505.53	0.0840419	21.3872	423.616	0.0504872	1	1.66462
	1089	um05091.2	1	chr04	66752	66853	36.9583	143.918	0.256801	6.65876	94.8767	0.0701832	1	3.659
	1090	um05095	1	chr04	78686	78750	0.185237	0.0858543	2.15758	0.0829994	0.0150908	5.5	0	0.392287
	1091	um05095	2	chr04	78946	79026	0.0753607	0.0858543	0.877775	0	0.0150908	0	0
	1092	um05100	1	chr04	94231	94310	65.1144	120.285	0.541336	20.1828	335.101	0.060229	1	8.98796
	1093	um05105	1	chr04	112828	113258	33.7964	552.64	0.0611544	8.09423	523.865	0.015451	1	3.95796
	1094	um05118	1	chr04	161990	162091	28.1142	11.4797	2.44903	34.2065	12.5324	2.72944	0	0.897262
	1095	um05124	1	chr04	181937	182211	0.233625	0.219677	1.06349	0.25867	0.241114	1.07281	0	0.991318
	1096	um05125	1	chr04	184086	184312	6.81584	81.8677	0.0832543	0.926394	66.5404	0.0139223	1	5.97993
	1097	um05126	1	chr04	187788	188070	4.96022	30.8143	0.160972	1.58314	22.4957	0.0703751	1	2.28734
	1098	um05146	1	chr04	249639	250116	3.61275	7.3306	0.492832	0.988905	5.33509	0.185359	0	2.6588
	1099	um05155	1	chr04	283194	283244	0	0.0106371	0	0	0		0
	1100	um05155	2	chr04	282920	282974	0	0.0106371	0	0	0		0
	1101	um05158	1	chr04	296262	296350	1.07426	11.3029	0.0950428	0.164415	19.2335	0.00854841	1	11.1182
	1102	um05169	1	chr04	340858	340981	3.90888	19.823	0.197189	0.716107	20.4336	0.0350455	1	5.62667
	1103	um05170	1	chr04	345163	345269	2.47268	14.5924	0.16945	2.67545	83.1882	0.0321615	1	5.26873
	1104	um05178	1	chr04	367432	367505	17.1966	23.1862	0.741671	5.11921	16.2242	0.315529	1	2.35056
	1105	um05178	2	chr04	367957	368035	2.80853	23.1862	0.121129	0.639564	16.2242	0.0394204	1	3.07276
	1106	um05178	3	chr04	368478	368575	1.40108	23.1862	0.0604272	0.876335	16.2242	0.0540141	1	1.11873
	1107	um05179	1	chr04	369680	369769	6.35304	88.557	0.0717396	1.53507	106.386	0.0144293	1	4.9718
	1108	um05183	1	chr04	381810	381918	4.4607	37.925	0.117619	0.798648	50.2718	0.0158866	1	7.40365
	1109	um05184	1	chr04	383144	383230	4.83151	22.038	0.219236	0.975074	14.7622	0.0660522	1	3.31913
	1110	um05204	1	chr04	439848	439938	4.07049	68.5013	0.0594221	0.873167	54.1927	0.0161123	1	3.688
	1111	um05217	1	chr04	476689	476792	10.9262	185.226	0.0589885	4.86022	183.323	0.0265117	1	2.225
	1112	um05231	1	chr04	519153	519237	11.5123	99.9309	0.115203	1.39808	112.39	0.0124396	1	9.26099
	1113	um05231	2	chr04	518584	518689	10.1425	99.9309	0.101495	2.79845	112.39	0.0248994	1	4.07621
	1114	um05243	1	chr04	561783	561903	140.892	101.622	1.38644	81.1939	82.7946	0.980666	0	1.41377
	1115	um05243	2	chr04	561523	561730	0.298116	101.622	0.00293358	0.0643503	82.7946	0.000777228	1	3.77442
	1116	um05247	1	chr19	19088	19216	0	0.00180721	0	0	0		0
	1117	um05255	1	chr19	44204	44292	1.49339	9.45552	0.157939	0.268468	16.383	0.016387	1	9.63806
	1118	um05265	1	chr19	72039	72143	2.40066	3.43692	0.698492	1.13027	4.41917	0.255765	0	2.73099
	1119	um05276	1	chr19	101321	101409	0.979576	0.971635	1.00817	0.104283	0.512951	0.2033	0	4.95905
	1120	um05313	1	chr19	179629	179669	9.2605	4.25781	2.17494	10.6625	4.61603	2.30989	0	0.94158
	1121	um05322	1	chr19	195979	196048	0	0		0	0		0
	1122	um05329	1	chr19	223645	223849	7.89258	15.7237	0.501953	1.95773	14.1323	0.138529	1	3.62344
	1123	um05335	1	chr19	239158	239256	6.79307	13.7963	0.492385	0.989172	11.3837	0.0868938	1	5.66651
	1124	um05342	1	chr19	256515	256601	6.9132	4.49507	1.53795	8.66514	6.91153	1.25372	0	1.22671
	1125	um05342	2	chr19	256277	256466	0.193677	4.49507	0.0430865	0.266281	6.91153	0.038527	0	1.11835
	1126	um05350	1	chr19	283816	284000	0.157909	0.132344	1.19317	0.25506	0.0762895	3.34332	0	0.356882
	1127	um05350	2	chr19	284065	284200	0.0223291	0.132344	0.16872	0.0198243	0.0762895	0.259856	0	0.649282
	1128	um05350	3	chr19	284225	284428	0.0148494	0.132344	0.112203	0	0.0762895	0	0
	1129	um05354.2	1	chr19	299128	299215	14.2398	26.8623	0.530104	1.99925	35.5738	0.0562	1	9.43245
	1130	um05357	1	chr19	308310	308406	4.24434	98.3771	0.0431436	0.110877	74.1656	0.001495	1	28.8587
	1131	um05362	1	chr19	326657	326875	3.57745	133.279	0.0268418	0.827837	193.671	0.00427445	1	6.27959
	1132	um05362	2	chr19	326400	326530	6.55776	133.279	0.0492032	1.73464	193.671	0.00895665	1	5.49348
	1133	um05365	1	chr19	334651	334939	4.73418	70.982	0.0666955	1.3171	58.515	0.0225088	1	2.96309
	1134	um05365	2	chr19	334457	334553	6.45693	70.982	0.0909657	0.218217	58.515	0.00372926	1	24.3924
	1135	um05365	3	chr19	334207	334306	11.6525	70.982	0.164161	1.74916	58.515	0.0298925	1	5.4917
	1136	um05373	1	chr19	364291	364412	4.07463	30.4639	0.133753	0.498114	33.8912	0.0146974	1	9.1004
	1137	um05384	1	chr19	406125	406405	0.706021	0.785912	0.898346	1.05435	1.03057	1.02308	0	0.878083
	1138	um05390	1	chr19	426164	426268	1.99998	14.1172	0.14167	2.90029	21.6791	0.133783	1	1.05895
	1139	um05390	2	chr19	425775	425864	3.63584	14.1172	0.257546	5.03523	21.6791	0.232262	1	1.10886
	1140	um05390	3	chr19	425463	425573	2.51337	14.1172	0.178035	4.02056	21.6791	0.185458	1	0.959978
	1141	um05402	1	chr19	462565	462670	1.46152	14.5379	0.100532	1.30039	17.5337	0.074165	1	1.35552
	1142	um05403	1	chr19	463717	463851	10.315	46.5692	0.221499	0.636896	40.9989	0.0155345	1	14.2586
	1143	um05403	2	chr19	463923	464023	5.45009	46.5692	0.117032	0.873818	40.9989	0.0213132	1	5.49105
	1144	um05403	3	chr19	464716	464806	9.7985	46.5692	0.210407	0.67346	40.9989	0.0164263	1	12.8092
	1145	um05407	1	chr19	473879	474174	4.69621	25.9636	0.180877	1.60978	19.6157	0.0820662	1	2.20404
	1146	um05420	1	chr19	517015	517118	5.19128	24.2369	0.214189	0.565971	18.5489	0.0305124	1	7.01972
	1147	um05434	1	chr19	559646	559750	5.60143	34.654	0.161639	2.35119	29.4635	0.0798001	1	2.02554
	1148	um05442	1	chr18	15748	15841	8.1172	8.5274	0.951896	3.24772	21.097	0.153943	1	6.18344
	1149	um05446	1	chr18	28459	28576	25.2386	72.3534	0.348824	2.81375	93.8336	0.0299866	1	11.6327
	1150	um05452.2	1	chr18	46354	46430	7.76079	5.15754	1.50475	5.22842	4.02747	1.29819	0	1.15911
	1151	um05452.2	2	chr18	46501	46582	3.34689	5.15754	0.648931	1.70011	4.02747	0.422128	0	1.53728
	1152	um05452.2	3	chr18	46653	46729	1.31989	5.15754	0.255915	0.877517	4.02747	0.217883	0	1.17455
	1153	um05465	1	chr18	91744	92072	21.1307	423.084	0.0499445	9.33475	297.594	0.0313673	1	1.59224
	1154	um05465	2	chr18	91533	91609	30.0287	423.084	0.0709756	9.73302	297.594	0.0327057	1	2.17013
	1155	um05472	1	chr18	108279	108425	35.8126	767.852	0.0466399	21.2771	642.55	0.0331136	1	1.40848
	1156	um05472	2	chr18	108587	108675	16.3322	767.852	0.0212699	2.28984	642.55	0.00356368	1	5.96853
	1157	um05482	1	chr18	138346	138792	19.8107	266.509	0.0743339	4.11507	219.752	0.018726	1	3.96956
	1158	um05511	1	chr18	232019	232102	8.37409	174.23	0.0480634	1.10345	233.766	0.00472032	1	10.1822
	1159	um05515	1	chr18	240021	240109	5.17629	7.27233	0.711778	0.194828	7.83862	0.0248549	0	28.6374
	1160	um05525	1	chr18	273259	273348	4.76891	51.0408	0.0934333	1.41052	29.7406	0.0474274	1	1.97003
	1161	um05562	1	chr18	382505	382666	0.0157326	0.044921	0.350228	0	0.0886149	0	0
	1162	um05564	1	chr18	390190	390280	0.229955	7.46029	0.0308238	0	12.3343	0	1
	1163	um05569	1	chr18	424005	424101	1.98799	6.05081	0.32855	3.69666	10.0286	0.368612	1	0.891318
	1164	um05581	1	chr18	458752	458850	69.6521	1800.36	0.0386879	6.11657	1770.29	0.00345513	1	11.1972
	1165	um05584	1	chr18	465304	465572	17.7122	377.962	0.0468623	6.22382	492.065	0.0126484	1	3.70501
	1166	um05584	2	chr18	465745	465844	11.1296	377.962	0.0294463	1.10969	492.065	0.00225516	1	13.0573
	1167	um05595	1	chr18	499124	499281	13.6605	200.806	0.0680282	1.13218	239.165	0.00473388	1	14.3705
	1168	um05595	2	chr18	498912	499016	17.1718	200.806	0.0855141	10.1043	239.165	0.0422481	1	2.02409
	1169	um05598	1	chr18	507702	507921	13.1298	242.842	0.0540671	3.7774	174.516	0.021645	1	2.4979
	1170	um05598	2	chr18	508054	508146	14.3164	242.842	0.0589538	1.01603	174.516	0.00582196	1	10.1261
	1171	um05600	1	chr18	511108	511212	1.78052	2.79745	0.636482	0.444267	2.5578	0.173691	0	3.66445
	1172	um05606	1	chr18	529876	529961	15.258	39.8205	0.383169	1.35072	28.0739	0.0481128	1	7.96396
	1173	um05608	1	chr18	532181	532278	5.9628	16.3315	0.36511	1.48949	10.4869	0.142033	1	2.5706
	1174	um05621	1	chr16	1596	1663	0.885856	17.7665	0.0498611	1.35398	3.79484	0.356796	1	0.139747
	1175	um05625	1	chr16	12878	13165	25.937	243.583	0.106481	2.8478	191.044	0.0149065	1	7.14325
	1176	um05640	1	chr16	63585	63759	5.61603	88.3421	0.0635713	1.62768	91.0662	0.0178736	1	3.55673
	1177	um05645	1	chr16	82942	83043	7.07202	46.1988	0.153078	2.134	43.5373	0.0490153	1	3.12307
	1178	um05651	1	chr16	100845	101075	7.09913	22.4359	0.316418	0.225281	12.3951	0.018175	1	17.4095
	1179	um05652	1	chr16	103974	104092	9.41254	112.598	0.0835943	0.899114	122.523	0.0073383	1	11.3915
	1180	um05654	1	chr16	109370	109456	18.4965	37.6822	0.490853	1.89935	35.0318	0.0542179	1	9.05335
	1181	um05678	1	chr16	186804	186896	18.3869	57.4333	0.320143	3.48955	65.496	0.0532788	1	6.00884
	1182	um05678	2	chr16	186932	187024	6.00797	57.4333	0.104608	2.02282	65.496	0.0308847	1	3.38705
	1183	um05691	1	chr16	222304	222452	7.8829	3.23689	2.43533	3.23054	2.55231	1.26573	0	1.92405
	1184	um05691	2	chr16	222530	222606	0.279656	3.23689	0.0863964	0.120482	2.55231	0.047205	0	1.83024
	1185	um05693	1	chr16	228925	229024	20.9533	373.371	0.0561192	3.67918	384.526	0.00956808	1	5.86525
	1186	um05693	2	chr16	229387	229478	14.8724	373.371	0.0398327	1.73483	384.526	0.0045116	1	8.82895
	1187	um05693	3	chr16	229654	229739	7.86494	373.371	0.0210647	4.11479	384.526	0.0107009	1	1.96849
	1188	um05724	1	chr16	324760	324846	15.4027	8.39037	1.83576	1.25468	1.16584	1.0762	0	1.70577
	1189	um05724	2	chr16	324583	324669	0.802357	8.39037	0.0956283	0.124242	1.16584	0.106569	0	0.897337
	1190	um05729	1	chr16	344899	344970	2.73438	7.45073	0.366996	0.806136	11.7607	0.068545	1	5.35408
	1191	um05733	1	chr16	357316	357474	9.84308	26.1392	0.376565	1.85635	33.371	0.0556275	1	6.7694
	1192	um05733	2	chr16	357566	357661	22.1054	26.1392	0.845682	13.0557	33.371	0.391228	1	2.16161
	1193	um05734	1	chr16	359268	359675	24.0811	346.796	0.0694389	16.1441	418.563	0.0385702	1	1.80033
	1194	um05741	1	chr16	377086	377191	7.27549	70.9013	0.102614	1.35479	72.7328	0.0186269	1	5.50892
	1195	um05742	1	chr16	378214	378305	11.5328	66.1612	0.174313	4.4299	59.441	0.074526	1	2.33896
	1196	um05742	2	chr16	378632	378721	17.2841	66.1612	0.261242	3.6293	59.441	0.0610571	1	4.27866
	1197	um05748	1	chr16	401623	401699	142.423	126.875	1.12254	2.54942	72.6571	0.0350884	1	31.9919
	1198	um05748	2	chr16	401755	401840	9.40341	126.875	0.0741154	1.14869	72.6571	0.0158097	1	4.68797
	1199	um05754	1	chr16	424940	425060	5.43046	88.6235	0.0612757	2.28536	77.7464	0.0293951	1	2.08455
	1200	um05766	1	chr16	459363	459446	46.7682	285.837	0.163618	16.7754	169.499	0.0989705	1	1.6532
	1201	um05772	1	chr16	484356	484412	0.302162	0.22719	1.33	0.429392	0.238064	1.80368	0	0.737381
	1202	um05789	1	chr16	526370	526461	24.291	28.0289	0.866643	22.9948	37.1626	0.618761	1	1.40061
	1203	um05792	1	chr16	533965	534045	0.387878	0.887377	0.437107	0.133307	0.636737	0.209359	0	2.08783
	1204	um05792	2	chr16	533090	533124	2.18444	0.887377	2.46169	1.27723	0.636737	2.00591	0	1.22722
	1205	um05796	1	chr16	547954	548012	0	0.00696096	0	0	0.00228455	0	0
	1206	um05799	1	chr20	2327	2435	0.445869	0.454229	0.981596	0.134156	0.195109	0.687595	0	1.42758
	1207	um05799	2	chr20	2471	2551	0.454075	0.454229	0.99966	0.181364	0.195109	0.929554	0	1.07542
	1208	um05803	1	chr20	19330	19464	0.146691	0.514205	0.285277	0.185329	0.487317	0.380305	0	0.750125
	1209	um05804	1	chr20	24807	24888	1.43827	2.71762	0.529239	0.179376	2.64961	0.0676991	0	7.81751
	1210	um05805.2	1	chr20	27083	27206	9.39019	10.474	0.896525	9.63291	18.7039	0.515022	1	1.74075
	1211	um05805.2	2	chr20	26834	27003	11.2051	10.474	1.0698	12.8895	18.7039	0.689133	1	1.55238
	1212	um05812	1	chr20	43556	43697	45.7398	120.451	0.379738	18.722	97.1782	0.192657	1	1.97106
	1213	um05812	2	chr20	42329	42428	35.3079	120.451	0.293131	8.54997	97.1782	0.0879824	1	3.3317
	1214	um05820	1	chr20	71287	71466	2.84379	19.3265	0.147144	0.170538	14.7325	0.0115756	1	12.7115
	1215	um05820	2	chr20	71678	71793	3.68939	19.3265	0.190897	0.982225	14.7325	0.0666708	1	2.86328
	1216	um05821	1	chr20	74669	74766	2.02808	8.79631	0.23056	0.341248	8.35091	0.0408636	0	5.64219
	1217	um05821	2	chr20	74318	74413	3.10002	8.79631	0.352423	0.875471	8.35091	0.104835	0	3.36168
	1218	um05827	1	chr20	91227	91321	6.51126	46.9894	0.138569	0.548255	85.1169	0.00644121	1	21.5129
	1219	um05827	2	chr20	90977	91082	8.64115	46.9894	0.183896	0.498132	85.1169	0.00585233	1	31.4227
	1220	um05828	1	chr20	94956	95074	12.8749	735.588	0.0175029	4.89698	853.036	0.00574065	1	3.04894
	1221	um05829	1	chr20	97910	98006	1.49455	34.1571	0.0437552	0.409403	32.5637	0.0125724	1	3.48026
	1222	um05829	2	chr20	97696	97794	1.18671	34.1571	0.0347426	0.373324	32.5637	0.0114644	1	3.03047
	1223	um05829	3	chr20	97432	97544	2.59671	34.1571	0.0760225	1.27697	32.5637	0.0392146	1	1.93863
	1224	um05832	1	chr20	102734	102951	9.47003	255.342	0.0370877	3.14757	175.58	0.0179267	1	2.06885
	1225	um05852	1	chr20	172828	172950	9.88447	7.86086	1.25743	10.0657	7.8819	1.27706	0	0.984624
	1226	um05852	2	chr20	173352	173444	13.1871	7.86086	1.67756	12.5956	7.8819	1.59804	0	1.04976
	1227	um05853	1	chr20	174084	174186	1.85442	9.61439	0.19288	0.194524	9.20989	0.0211212	0	9.13206
	1228	um05863	1	chr20	206215	206393	4.27077	119.151	0.0358435	1.2341	115.221	0.0107107	1	3.34652
	1229	um05869	1	chr20	219800	219928	2.34298	53.3073	0.0439524	1.11672	48.3591	0.0230921	1	1.90335
	1230	um05889	1	chr20	283095	283193	0.433473	9.43745	0.0459312	0.0661257	19.5251	0.0033867	1	13.5622
	1231	um05893	1	chr20	291078	291187	16.7139	73.3476	0.227873	1.26282	52.5742	0.0240199	1	9.48686
	1232	um05915	1	chr20	353099	353215	4.71995	28.3357	0.166573	1.07577	15.3451	0.0701047	1	2.37605
	1233	um05922	1	chr20	374356	374445	9.85814	25.8381	0.381535	0.956703	21.3194	0.0448748	1	8.5022
	1234	um05929	1	chr20	392140	392243	0.0585326	0.0977947	0.598525	0.0519666	0.0141183	3.68079	0	0.162608
	1235	um05948	1	chr20	442883	442938	0.0598796	0.232212	0.257866	0	0.0517137	0	0
	1236	um05958	1	chr20	464861	465049	1.47516	9.33431	0.158036	0.385666	4.74041	0.081357	0	1.9425
	1237	um05960	1	chr20	470101	470186	1.59411	16.5568	0.0962815	0.152478	12.2641	0.0124329	1	7.74411
	1238	um05960	2	chr20	470276	470347	11.3563	16.5568	0.6859	0.0753882	12.2641	0.00614706	1	111.582
	1239	um05960	3	chr20	470497	470583	3.26128	16.5568	0.196975	0.957776	12.2641	0.0780959	1	2.52222
	1240	um05960	4	chr20	470666	470757	1.32477	16.5568	0.0800133	0.314705	12.2641	0.0256606	1	3.11813
	1241	um05960	5	chr20	471155	471268	1.31792	16.5568	0.0796001	0.819693	12.2641	0.0668367	1	1.19096
	1242	um05964	1	chr20	480803	480890	1.9974	4.25536	0.469383	0.122814	2.21463	0.0554557	0	8.46412
	1243	um05964	2	chr20	479832	479932	1.93254	4.25536	0.454143	0.251737	2.21463	0.11367	0	3.99529
	1244	um05965	1	chr20	482550	482631	11.2881	76.5329	0.147494	5.81351	80.8964	0.0718636	1	2.05241
	1245	um05968	1	chr20	492713	492807	4.6863	25.3109	0.185149	0.948384	24.1822	0.0392182	1	4.721
	1246	um05976	1	chr20	519353	519484	1.30584	0.949269	1.37563	0.491876	0.32244	1.52548	0	0.901768
	1247	um05982	1	chr21	11668	11760	5.78831	3.9726	1.45706	0.928756	2.06139	0.450548	0	3.23397
	1248	um05984	1	chr21	17501	17598	11.6261	82.4191	0.141061	3.67553	114.145	0.0322005	1	4.3807
	1249	um05986	1	chr21	24638	24741	4.56581	102.633	0.0444869	0.510708	99.9083	0.00511176	1	8.70284
	1250	um05986	2	chr21	24112	24202	3.49241	102.633	0.0340283	0.190724	99.9083	0.00190899	1	17.8253
	1251	um05991	1	chr21	36882	36977	7.0942	20.7064	0.342609	1.3722	16.2967	0.0842014	1	4.06893
	1252	um06003	1	chr21	76561	76645	8.89982	67.1451	0.132546	1.77573	64.6795	0.0274543	1	4.82787
	1253	um06003	2	chr21	76891	76987	4.68371	67.1451	0.069755	1.08478	64.6795	0.0167716	1	4.15911
	1254	um06003	3	chr21	77100	77187	8.58129	67.1451	0.127802	2.61029	64.6795	0.0403572	1	3.16677
	1255	um06004	1	chr21	77593	77687	11.9784	93.3193	0.128359	1.49324	130.882	0.011409	1	11.2506
	1256	um06012	1	chr21	109565	109795	0.126327	0.778983	0.162169	0.0979913	4.87476	0.0201017	0	8.06741
	1257	um06013	1	chr21	114889	114968	16.005	23.4199	0.683394	1.19294	23.6747	0.0503888	1	13.5624
	1258	um06013	2	chr21	114264	114718	12.8102	23.4199	0.54698	9.5251	23.6747	0.402332	1	1.35952
	1259	um06014	1	chr21	119684	119765	2.72363	44.3501	0.0614121	0.630301	37.6997	0.016719	1	3.6732
	1260	um06019	1	chr21	137356	137455	12.5882	31.4152	0.400705	2.44964	27.7359	0.0883199	1	4.53697
	1261	um06020	1	chr21	138905	139006	1.10255	23.3303	0.0472583	0.154821	34.0733	0.00454375	1	10.4007
	1262	um06032	1	chr21	165378	165461	8.64875	115.409	0.0749398	1.13004	115.141	0.00981443	1	7.63568
	1263	um06033	1	chr21	166509	166601	1.4337	7.63343	0.187818	0.995062	10.0838	0.0986789	1	1.90333
	1264	um06048	1	chr21	206961	207030	99.1779	133.81	0.741184	7.94709	134.804	0.0589528	1	12.5725
	1265	um06051	1	chr21	214048	214305	10.4368	171.406	0.0608893	3.42815	135.71	0.0252609	1	2.41042
	1266	um06060	1	chr21	232695	232780	6.66545	71.3674	0.0933962	2.00073	75.4173	0.0265288	1	3.52055
	1267	um06063	1	chr21	242111	242197	3.21471	18.7464	0.171485	0.82555	35.504	0.0232523	1	7.37494
	1268	um06077	1	chr21	279461	279502	1.08988	0.800424	1.36163	1.57061	1.40076	1.12126	0	1.21438
	1269	um06077	2	chr21	279562	279751	0.375139	0.800424	0.468675	1.18028	1.40076	0.8426	0	0.556225
	1270	um06077	3	chr21	279965	280005	1.88085	0.800424	2.34982	2.30613	1.40076	1.64634	0	1.4273
	1271	um06077	4	chr21	280061	280182	0.738599	0.800424	0.922759	1.31089	1.40076	0.935838	0	0.986025
	1272	um06077	5	chr21	280323	280385	0.362395	0.800424	0.452753	1.14446	1.40076	0.817029	0	0.554146
	1273	um06084	1	chr21	294881	295024	5.02151	41.0472	0.122335	2.81351	70.6928	0.0397992	1	3.07381
	1274	um06085	1	chr21	297924	298019	1.22096	19.6149	0.0622464	0.336774	45.8153	0.0073507	1	8.46808
	1275	um06085	2	chr21	298372	298523	1.29005	19.6149	0.0657687	0.702753	45.8153	0.0153388	1	4.28772
	1276	um06089	1	chr21	307488	307563	46.2675	53.672	0.862041	7.53448	58.8013	0.128135	1	6.72762
	1277	um06090	1	chr21	309289	309391	8.6902	58.0484	0.149706	0.348026	37.4189	0.0093008	1	16.096
	1278	um06111	1	chr21	380994	381084	30.3229	257.515	0.117752	1.06766	219.766	0.00485818	1	24.2379
	1279	um06111	2	chr21	381440	381535	11.6311	257.515	0.0451669	3.88115	219.766	0.0176604	1	2.55753
	1280	um06117.2	1	chr21	395378	395656	16.2986	134.585	0.121103	4.15244	93.9087	0.0442178	1	2.73878
	1281	um06127	1	chr21	424722	424809	0.363082	0.546554	0.664312	0.329174	0.291854	1.12787	0	0.588996
	1282	um06128	1	chr21	426272	426402	0.279809	1.81103	0.154503	0.170289	3.14351	0.0541716	0	2.8521
	1283	um06140.2	1	chr21	454472	454550	2.4091	19.6414	0.122654	1.257	23.0045	0.0546416	1	2.24471
	1284	um06151	1	chr22	23982	24076	8.78651	14.6792	0.598567	1.52988	17.9008	0.0854645	1	7.0037
	1285	um06159	1	chr22	52894	53035	34.4916	119.84	0.287813	60.3812	132.432	0.455943	1	0.631247
	1286	um06162	1	chr22	66228	66335	10.2718	244.59	0.0419961	2.04645	577.358	0.00354451	1	11.8482
	1287	um06169	1	chr22	84453	84542	7.39372	19.6094	0.37705	2.70449	16.0562	0.168439	1	2.23849
	1288	um06186	1	chr22	119891	119977	2.80618	17.9184	0.156609	1.14797	27.7418	0.0413805	1	3.78461
	1289	um06186	2	chr22	119673	119779	2.5628	17.9184	0.143026	0.373983	27.7418	0.0134809	1	10.6096
	1290	um06200	1	chr22	166081	166170	2.2491	18.4417	0.121957	0.0899836	16.5342	0.00544229	1	22.4091
	1291	um06201	1	chr22	169208	169300	13.5856	57.1173	0.237855	0.141097	38.382	0.00367613	1	64.7026
	1292	um06205	1	chr22	184451	184539	6.69043	10.571	0.632906	1.8054	8.44239	0.21385	1	2.95959
	1293	um06212	1	chr22	203538	203636	7.01921	8.68117	0.808556	3.16007	10.9568	0.288413	1	2.80347
	1294	um06212	2	chr22	203365	203431	8.9796	8.68117	1.03438	2.4003	10.9568	0.21907	1	4.72168
	1295	um06223	1	chr22	235706	235813	0.0236724	0.103902	0.227835	0	0.0948853	0	0
	1296	um06248	1	chr22	338024	338146	0.420262	0.337653	1.24466	0.581279	0.271347	2.1422	0	0.581019
	1297	um06253	1	chr22	365067	365270	9.49946	24.9981	0.380007	1.0858	27.5935	0.0393498	1	9.65715
	1298	um06275	1	chr04	595794	595906	7.49016	78.0143	0.0960101	2.6192	84.1538	0.031124	1	3.08476
	1299	um06279	1	chr04	613131	613271	3.64775	1.80521	2.02068	6.24838	2.73086	2.28806	0	0.883138
	1300	um06281	1	chr04	619841	619937	14.6946	52.3719	0.280583	0.206681	48.5185	0.00425985	1	65.8668
	1301	um06281	2	chr04	620484	620594	5.3254	52.3719	0.101684	1.12308	48.5185	0.0231475	1	4.39288
	1302	um06281	3	chr04	620837	621031	4.55732	52.3719	0.0870185	1.14198	48.5185	0.0235371	1	3.69708
	1303	um06290	1	chr04	657673	657775	0.0866741	0.429141	0.201971	0	0.0161891	0	0
	1304	um06292	1	chr04	660814	660920	13.1889	56.826	0.232093	2.36488	53.4611	0.0442356	1	5.24676
	1305	um06292	2	chr04	660993	661083	3.20192	56.826	0.056346	2.76683	53.4611	0.0517541	1	1.08873
	1306	um06292	3	chr04	661240	661343	6.05401	56.826	0.106536	6.12477	53.4611	0.114565	1	0.929918
	1307	um06292	4	chr04	661508	661604	8.04801	56.826	0.141626	1.16445	53.4611	0.0217813	1	6.50216
	1308	um06324	1	chr04	774712	774990	39.7022	408.305	0.0972365	6.91908	348.936	0.0198291	1	4.90373
	1309	um06324	2	chr04	775277	775742	39.6335	408.305	0.0970683	7.12213	348.936	0.020411	1	4.75569
	1310	um06334	1	chr04	813563	813675	0	0.887277	0	0	0.823534	0	0
	1311	um06351	1	chr04	879780	879908	0.397786	71.8839	0.00553373	0.0207499	30.5652	0.000678873	1	8.15136
	1312	um06351	2	chr04	878434	878483	24.9996	71.8839	0.347778	8.50961	30.5652	0.278409	1	1.24916
	1313	um06351	3	chr04	878149	878189	44.9224	71.8839	0.62493	14.8499	30.5652	0.485843	1	1.28628
	1314	um06351	4	chr04	877651	877712	128.663	71.8839	1.78987	52.0456	30.5652	1.70277	0	1.05115
	1315	um06356	1	chr23	8114	8133	40.7172	25.3369	1.60703	4.55862	4.01884	1.13431	0	1.41674
	1316	um06356	2	chr23	8804	8823	87.8757	25.3369	3.46829	9.76004	4.01884	2.42857	0	1.42812
	1317	um06357.2	1	chr23	12783	13157	16.1927	75.0472	0.215767	6.31069	32.9673	0.191423	1	1.12718
	1318	um06359	1	chr23	18922	19021	1.64576	2.3932	0.687682	1.04443	3.67791	0.283975	0	2.42163
	1319	um06360	1	chr23	20508	20610	10.8672	173.013	0.0628114	0.550078	157.994	0.00348164	1	18.0407
	1320	um06365.2	1	chr23	35492	35891	19.1407	32.3602	0.591488	3.76412	24.5653	0.153229	1	3.86016
	1321	um06365.2	2	chr23	35904	36079	11.057	32.3602	0.341684	4.39288	24.5653	0.178824	1	1.91072
	1322	um06368	1	chr23	46432	46523	2.13228	25.2293	0.0845157	0.661436	20.5525	0.0321828	1	2.62612
	1323	um06370	1	chr23	51893	51975	0	0.157437	0	0	0.071877	0	0
	1324	um06376	1	chr23	63945	64127	7.41577	170.75	0.0434306	1.09971	182.421	0.00602844	1	7.20428
	1325	um06376	2	chr23	64205	64339	7.49246	170.75	0.0438797	2.16855	182.421	0.0118876	1	3.6912
	1326	um06384	1	chr23	86901	87005	0.0316671	0.0175647	1.80288	0	0.00713675	0	0
	1327	um06387	1	chr23	96296	96397	6.8839	24.4269	0.281816	1.16256	19.2073	0.060527	1	4.65604
	1328	um06388	1	chr23	97799	97877	7.7177	93.437	0.0825979	0.200473	77.0968	0.00260028	1	31.765
	1329	um06394	1	chr23	110479	110574	15.0214	84.0825	0.178651	1.83532	58.4517	0.0313989	1	5.6897
	1330	um06404	1	chr23	140881	140962	170.369	2916	0.0584257	10.6298	3058.98	0.00347494	1	16.8134
	1331	um06406	1	chr23	143809	143927	9.72688	113.033	0.0860532	1.5743	170.733	0.00922084	1	9.33247
	1332	um06418	1	chr23	186356	186468	0.0452313	0.752265	0.0601268	0	0.414165	0	0
	1333	um06419	1	chr23	189216	189295	0	0.296122	0	0	0.164226	0	0
	1334	um06421	1	chr23	195751	196058	5.81749	54.878	0.106008	2.45432	50.2779	0.0488151	1	2.17162
	1335	um06431	1	chr23	221433	221522	0.924745	3.23484	0.285871	0.102883	3.9862	0.0258098	0	11.0761
	1336	um06431	2	chr23	221149	221298	0.391875	3.23484	0.121142	0.14871	3.9862	0.0373062	0	3.24724
	1337	um06439	1	chr23	258425	258628	0.211635	0.103106	2.05259	0.103296	0.086997	1.18736	0	1.72871
	1338	um06443	1	chr23	267112	267239	20.9173	160.291	0.130496	4.49218	96.4674	0.0465668	1	2.80234
	1339	um06448	1	chr23	276819	276937	71.3541	1261.97	0.0565419	31.0433	943.736	0.0328941	1	1.71891
	1340	um06456	1	chr23	298014	298145	0.449396	1.20545	0.372802	0.16038	1.63412	0.0981444	0	3.79851
	1341	um06459.2	1	chr23	308743	308899	0.183165	1.17758	0.155543	0.0755915	1.26203	0.0598969	0	2.59685
	1342	um06464.2	1	chr23	333107	333169	0.864555	0.524772	1.64749	0	0.0960164	0	0
	1343	um06464.2	2	chr23	332561	332664	0.149782	0.524772	0.285422	0	0.0960164	0	0
	1344	um06466	1	chr23	336524	336609	0	0		0	0.00300368	0	0
	1345	um06473	1	um_contig_1.252	6776	6848	0.0418671	0.11531	0.363083	0	0.134722	0	0
	1346	um06475	1	um_contig_1.252	9748	9769	0	0.515261	0	0	0.477963	0	0
	1347	um06479	1	chr19	569522	569575	47.7925	41.9877	1.13825	5.53492	5.83576	0.948449	0	1.20012
	1348	um06479	2	chr19	568798	568829	16.9182	41.9877	0.402934	1.9436	5.83576	0.33305	1	1.20983
	1349	um06479	3	chr19	568579	568622	73.2782	41.9877	1.74523	8.85407	5.83576	1.51721	0	1.15029
	1350	um06487	1	chr03	1631777	1632053	0.0292766	1.48076	0.0197713	0.0235529	1.69013	0.0139356	0	1.41876
	1351	um06489	1	um_contig_1.256	3374	3470	10.0498	51.6287	0.194655	4.31507	52.4223	0.0823136	1	2.3648
	1352	um06504	1	um_contig_1.265	1452	1552	4.71169	29.6212	0.159065	0.705968	12.814	0.0550933	1	2.88719
	1353	um06505	1	chr07	957088	957107	17.0731	71.1755	0.239873	7.57985	31.6722	0.239322	1	1.0023
	1354	um06505	2	chr07	956447	956520	85.1787	71.1755	1.19674	34.6456	31.6722	1.09388	0	1.09403
	1355	um06505	3	chr07	955791	955838	24.0304	71.1755	0.337622	7.4409	31.6722	0.234935	1	1.43709
	1356	um06505	4	chr07	955453	955497	9.11926	71.1755	0.128124	4.75225	31.6722	0.150045	1	0.853902
	1357	um06506	1	chr07	952038	952065	5.03533	5.01597	1.00386	8.42098	5.25005	1.60398	0	0.625854
	1358	um06506	2	chr07	952530	952564	4.03292	5.01597	0.804016	4.58709	5.25005	0.873724	0	0.920217
	1359	um06506	3	chr07	953446	953475	35.5488	5.01597	7.08712	32.1012	5.25005	6.11447	0	1.15907
	1360	um06506	4	chr07	953657	953683	2.29246	5.01597	0.457032	4.59292	5.25005	0.874834	0	0.522422
	1361	um06506	5	chr07	953795	953919	21.3719	5.01597	4.26077	22.7319	5.25005	4.32984	0	0.984048
	1362	um06513	1	um_contig_1.271	375	425	17.1799	89.77	0.191377	6.04051	34.7396	0.17388	1	1.10063
	1363	um06514	1	um_contig_1.271	1726	1758	225.903	131.781	1.71422	103.188	60.2535	1.71256	0	1.00097
	1364	um06514	2	um_contig_1.271	1934	1969	114.484	131.781	0.868743	46.9924	60.2535	0.779911	1	1.1139
	1365	um06514	3	um_contig_1.271	2578	2892	55.4127	131.781	0.42049	22.8751	60.2535	0.379647	1	1.10758
	1366	um10003	1	chr01	53611	53746	10.0875	76.7812	0.13138	4.51414	236.252	0.0191073	1	6.87589
	1367	um10004	1	chr01	55144	55243	6.12328	7.46275	0.820513	3.10414	9.9794	0.311055	0	2.63784
	1368	um10005	1	chr01	61280	61377	10.4513	12.896	0.810428	1.84853	8.55611	0.216048	1	3.75115
	1369	um10006	1	chr01	63114	63191	5.30451	37.3622	0.141975	4.02076	35.4598	0.113389	1	1.25211
	1370	um10006	2	chr01	63514	63600	5.61949	37.3622	0.150406	1.78206	35.4598	0.0502557	1	2.99281
	1371	um10014	1	chr01	162271	162352	12.5464	253.675	0.0494585	0.711056	226.223	0.00314317	1	15.7352
	1372	um10019	1	chr01	194065	194145	5.25816	21.3078	0.246772	0.719944	17.7835	0.0404839	1	6.09556
	1373	um10019	2	chr01	193746	193883	9.02767	21.3078	0.42368	5.92969	17.7835	0.333438	1	1.27064
	1374	um10019	3	chr01	193613	193715	2.72015	21.3078	0.12766	0.750862	17.7835	0.0422224	1	3.02351
	1375	um10019	4	chr01	193323	193475	19.9244	21.3078	0.935077	12.7701	17.7835	0.718087	1	1.30218
	1376	um10021	1	chr01	231364	231438	6.7297	21.2605	0.316536	0.958874	24.5565	0.0390476	1	8.1064
	1377	um10021	2	chr01	231779	231879	3.75415	21.2605	0.176579	1.87296	24.5565	0.0762713	1	2.31514
	1378	um10023	1	chr01	264691	264778	4.14646	60.1083	0.0689832	2.80307	138.974	0.0201698	1	3.42012
	1379	um10024	1	chr01	266852	266969	4.28361	122.032	0.0351024	0.326281	113.683	0.00287011	1	12.2304
	1380	um10024	2	chr01	266677	266748	31.3144	122.032	0.256608	3.09058	113.683	0.0271861	1	9.43895
	1381	um10024	3	chr01	266474	266605	10.8508	122.032	0.0889179	6.37539	113.683	0.0560807	1	1.58554
	1382	um10027	1	chr01	278945	279247	4.58341	37.3458	0.122729	1.71563	27.6094	0.0621395	1	1.97506
	1383	um10028	1	chr01	302800	302881	17.3687	29.6257	0.58627	3.27678	23.5659	0.139048	1	4.21632
	1384	um10032	1	chr01	342127	342208	7.10092	8.40849	0.844494	1.37046	13.5477	0.101158	1	8.34829
	1385	um10034	1	chr01	359608	359707	4.13745	50.6031	0.0817628	0.647436	43.4545	0.0148992	1	5.48774
	1386	um10035	1	chr01	360268	360560	8.40538	208.716	0.0402719	3.3181	198.747	0.0166951	1	2.41219
	1387	um10035	2	chr01	360631	360786	20.3584	208.716	0.097541	5.52244	198.747	0.0277863	1	3.5104
	1388	um10036	1	chr01	370808	370907	3.75062	12.3071	0.304754	0.759204	10.2806	0.0738479	1	4.12677
	1389	um10036	2	chr01	369982	370111	6.6418	12.3071	0.539674	2.01628	10.2806	0.196124	1	2.7517
	1390	um10037	1	chr01	372630	372886	10.8888	456.573	0.023849	4.15713	356.64	0.0116564	1	2.04601
	1391	um10037	2	chr01	372939	373057	41.3701	456.573	0.09061	5.59156	356.64	0.0156785	1	5.77927
	1392	um10037	3	chr01	373117	373240	7.04439	456.573	0.0154288	1.11991	356.64	0.00314018	1	4.91336
	1393	um10038	1	chr01	385900	386092	0.248578	41.2216	0.00603028	0.0277722	92.4197	0.000300501	1	20.0674
	1394	um10038	2	chr01	386335	386461	1.2304	41.2216	0.0298485	0.154777	92.4197	0.00167471	1	17.823
	1395	um10040.2	1	chr01	401086	401283	10.9195	16.2489	0.672014	6.42247	14.0581	0.456852	1	1.47097
	1396	um10041.2	1	chr01	414496	414581	2.02238	13.2712	0.152388	0.430421	13.0844	0.0328956	1	4.63247
	1397	um10044	1	chr01	434337	434573	7.92811	46.7398	0.169622	3.90736	57.5071	0.0679457	1	2.49644
	1398	um10048	1	chr01	478573	478822	10.4895	332.774	0.0315214	4.05223	284.966	0.0142201	1	2.21668
	1399	um10048	2	chr01	478826	478927	10.0441	332.774	0.0301829	2.42998	284.966	0.00852729	1	3.53957
	1400	um10048	3	chr01	479033	479141	12.425	332.774	0.0373377	2.22971	284.966	0.00782448	1	4.7719
	1401	um10050	1	chr01	491930	492029	3.55052	92.8611	0.0382347	0.319532	74.0955	0.00431244	1	8.86615
	1402	um10050	2	chr01	491779	491902	2.41083	92.8611	0.0259617	0.56932	74.0955	0.0076836	1	3.37884
	1403	um10050	3	chr01	491592	491703	5.43947	92.8611	0.0585764	1.22115	74.0955	0.0164807	1	3.55424
	1404	um10056	1	chr05	302850	303271	4.92807	23.5519	0.209243	1.96042	29.2927	0.0669252	1	3.12652
	1405	um10056	2	chr05	303799	304420	7.57375	23.5519	0.321576	3.64726	29.2927	0.124511	1	2.58271
	1406	um10056	3	chr05	304465	304870	2.76844	23.5519	0.117546	0.337287	29.2927	0.0115144	1	10.2086
	1407	um10057	1	chr05	306794	306886	4.32482	59.7195	0.0724189	0.389104	44.5797	0.0087283	1	8.29702
	1408	um10057	2	chr05	306641	306727	14.3951	59.7195	0.241045	3.90675	44.5797	0.0876354	1	2.75054
	1409	um10059	1	chr05	321488	321578	2.94127	319.057	0.00921862	0.758445	406.655	0.00186509	1	4.94274
	1410	um10059	2	chr05	321195	321305	7.90481	319.057	0.0247755	7.8137	406.655	0.0192146	1	1.28941
	1411	um10060.2	1	chr05	322837	322984	22.2083	19.4078	1.1443	24.3214	20.2077	1.20357	0	0.95075
	1412	um10061	1	chr05	346110	346183	10.3123	22.7277	0.453733	0.125433	17.2292	0.00728023	1	62.324
	1413	um10062	1	chr05	369912	370126	5.42411	5.62278	0.964667	9.73148	9.21214	1.05638	0	0.913186
	1414	um10064	1	chr05	426301	426376	7.80481	85.034	0.0917846	1.89654	94.6787	0.0200313	1	4.58207
	1415	um10064	2	chr05	426061	426144	5.22807	85.034	0.0614822	1.47591	94.6787	0.0155886	1	3.94406
	1416	um10066	1	chr05	449588	449726	1.09752	27.5961	0.0397709	0.229377	22.3012	0.0102854	1	3.86674
	1417	um10066	2	chr05	449837	449933	2.3999	27.5961	0.0869651	0.449028	22.3012	0.0201347	1	4.31916
	1418	um10066	3	chr05	449988	450071	0.955275	27.5961	0.0346163	0.124397	22.3012	0.00557804	1	6.20582
	1419	um10067	1	chr05	451200	451313	10.3312	8.80352	1.17353	8.60601	8.65288	0.994583	0	1.17992
	1420	um10070	1	chr05	476780	476861	0.908819	4.14328	0.219348	0.047214	5.20245	0.00907534	0	24.1697
	1421	um10071	1	chr05	486565	486663	5.50296	62.2995	0.0883308	1.4709	64.0896	0.0229507	1	3.84871
	1422	um10074	1	chr05	561336	561424	5.32909	40.1089	0.132866	0.567578	31.9313	0.017775	1	7.47487
	1423	um10075	1	chr05	567097	567184	8.28601	45.7038	0.181298	0.749934	39.8372	0.0188249	1	9.63073
	1424	um10077	1	chr05	576191	576289	1.54393	16.8785	0.0914728	0.0544108	17.941	0.00303276	1	30.1616
	1425	um10079	1	chr05	591319	591407	36.3997	69.7539	0.521829	2.51076	51.7727	0.0484959	1	10.7603
	1426	um10079	2	chr05	591009	591128	18.1097	69.7539	0.259623	9.5743	51.7727	0.18493	1	1.4039
	1427	um10079	3	chr05	590903	591004	12.0355	69.7539	0.172543	5.35091	51.7727	0.103354	1	1.66943
	1428	um10080	1	chr05	595518	595631	0.593604	13.8149	0.0429686	0.415139	20.0346	0.0207211	1	2.07366
	1429	um10080	2	chr05	595416	595506	1.38958	13.8149	0.100586	0.71708	20.0346	0.0357921	1	2.81028
	1430	um10080	3	chr05	595136	595223	3.30824	13.8149	0.23947	1.32817	20.0346	0.0662939	1	3.61225
	1431	um10081	1	chr05	622808	622912	7.31584	8.72806	0.838198	7.86532	14.9817	0.524996	1	1.59658
	1432	um10081	2	chr05	622525	622629	7.37629	8.72806	0.845124	3.44084	14.9817	0.22967	1	3.67973
	1433	um10081	3	chr05	622337	622458	8.76757	8.72806	1.00453	5.35463	14.9817	0.357413	1	2.81055
	1434	um10082	1	chr05	624200	624299	3.65618	13.4203	0.272436	1.16437	12.6338	0.0921627	1	2.95603
	1435	um10087.2	1	chr01	758771	758872	3.72169	9.01877	0.412661	0.143052	12.2862	0.0116433	1	35.4418
	1436	um10088	1	chr01	773532	773643	2.79832	3.03612	0.921677	3.77118	4.31063	0.874855	0	1.05352
	1437	um10088	2	chr01	774117	774188	3.20926	3.03612	1.05703	0.353987	4.31063	0.0821195	0	12.8718
	1438	um10089.2	1	chr01	782734	783093	18.5714	21.1096	0.87976	4.56768	13.8549	0.329679	1	2.66854
	1439	um10095	1	chr01	854945	856561	13.3996	43.0733	0.311089	13.881	43.913	0.316103	1	0.984137
	1440	um10095	2	chr01	854833	854924	4.18802	43.0733	0.0972301	0.402042	43.913	0.00915542	1	10.62
	1441	um10097	1	chr01	877398	877735	30.693	61.2047	0.501482	7.67623	39.4865	0.194401	1	2.57962
	1442	um10097	2	chr01	876837	877202	6.35701	61.2047	0.103865	1.75357	39.4865	0.0444093	1	2.33881
	1443	um10100	1	chr01	910403	910479	1.16923	9.29318	0.125816	0.155696	9.69873	0.0160532	0	7.83745
	1444	um10100	2	chr01	910614	910736	2.63426	9.29318	0.283462	1.03422	9.69873	0.106635	0	2.65825
	1445	um10104	1	chr01	1166262	1166378	4.11633	56.0691	0.0734153	1.44873	41.5138	0.0348975	1	2.10374
	1446	um10104	2	chr01	1165779	1165859	2.90586	56.0691	0.0518265	1.34096	41.5138	0.0323015	1	1.60446
	1447	um10104	3	chr01	1165305	1165442	4.73977	56.0691	0.0845344	1.60903	41.5138	0.038759	1	2.18103
	1448	um10110	1	chr01	1204808	1205818	37.6169	631.412	0.0595758	16.5537	449.166	0.0368543	1	1.61652
	1449	um10113	1	chr01	1224433	1224619	4.50126	12.8889	0.349235	3.20916	10.4699	0.306514	1	1.13938
	1450	um10114	1	chr01	1234267	1234847	46.1556	980.733	0.0470624	12.9349	732.598	0.0176563	1	2.66548
	1451	um10115	1	chr01	1257786	1257895	0.0276553	0.0231141	1.19647	0.0491061	0	INF	0
	1452	um10118	1	chr01	1344818	1345003	7.96274	10.1075	0.787807	7.98071	11.5821	0.689057	1	1.14331
	1453	um10123	1	chr01	1391583	1391660	12.981	104.15	0.124638	0.712974	131.154	0.00543615	1	22.9277
	1454	um10126	1	chr05	931336	931457	8.68748	22.9964	0.377776	3.62529	23.8013	0.152315	1	2.48023
	1455	um10127	1	chr05	937896	938780	47.6579	658.099	0.0724175	17.0606	515.871	0.0330714	1	2.18973
	1456	um10128	1	chr05	942527	942657	2.83558	76.2738	0.0371763	0.941002	63.8151	0.0147458	1	2.52115
	1457	um10131	1	chr05	962942	963169	2.04706	21.8346	0.0937529	1.17568	36.1664	0.0325075	1	2.88404
	1458	um10136	1	chr05	980400	980488	5.04902	25.0381	0.201653	0.0605939	34.6166	0.00175043	1	115.202
	1459	um10140	1	chr05	1030407	1030545	3.44178	79.017	0.0435575	0.867646	63.2183	0.0137246	1	3.17368
	1460	um10140	2	chr05	1030577	1031167	6.40982	79.017	0.0811195	4.98477	63.2183	0.0788502	1	1.02878
	1461	um10140	3	chr05	1031251	1031351	2.87489	79.017	0.0363831	1.21991	63.2183	0.0192967	1	1.88546
	1462	um10141	1	chr05	1055016	1055096	19.4527	26.9941	0.720629	4.34827	18.7154	0.232337	1	3.10165
	1463	um10142	1	chr05	1058730	1058818	2.08063	25.9603	0.0801468	0.117329	14.149	0.00829236	1	9.66514
	1464	um10142	2	chr05	1059014	1059106	5.29291	25.9603	0.203885	1.4021	14.149	0.0990951	1	2.05747
	1465	um10142	3	chr05	1059163	1059324	11.7982	25.9603	0.454473	4.79494	14.149	0.338888	1	1.34107
	1466	um10143	1	chr05	1060759	1060888	14.0935	64.1595	0.219663	2.33185	92.7313	0.0251463	1	8.73539
	1467	um10144	1	chr05	1073445	1073512	1.83638	4.69102	0.391467	0.11953	6.45341	0.0185221	0	21.1352
	1468	um10144	2	chr05	1074701	1074809	1.48075	4.69102	0.315657	0.438255	6.45341	0.0679106	0	4.64813
	1469	um10146	1	chr05	1097380	1097902	23.5211	659.781	0.0356498	3.08738	479.312	0.00644128	1	5.53458
	1470	um10146	2	chr05	1096478	1096857	51.1975	659.781	0.0775977	12.3026	479.312	0.0256672	1	3.02322
	1471	um10147	1	chr05	1098688	1099459	29.7879	724.533	0.0411133	6.58325	555.509	0.0118508	1	3.46923
	1472	um10148	1	chr05	1108589	1109777	0.748104	45.1634	0.0165644	0.880788	47.9666	0.0183625	1	0.902076
	1473	um10149	1	chr05	1110782	1111714	41.2337	565.562	0.0729076	29.2412	620.854	0.0470984	1	1.54799
	1474	um10151	1	chr05	1120063	1120188	8.99419	8.19376	1.09769	11.8143	10.3343	1.14321	0	0.960181
	1475	um10153	1	chr05	1147730	1147822	13.9371	94.1981	0.147955	6.73004	88.7799	0.0758059	1	1.95176
	1476	um10153	2	chr05	1147446	1147558	10.108	94.1981	0.107306	2.90389	88.7799	0.0327088	1	3.28063
	1477	um10156	1	chr05	1203053	1203233	17.3886	384.319	0.0452453	14.5812	586.617	0.0248565	1	1.82026
	1478	um10162	1	chr05	1298347	1299015	14.0978	52.2935	0.269589	7.7975	40.5584	0.192254	1	1.40226
	1479	um10162	2	chr05	1299181	1299278	5.95891	52.2935	0.113951	1.43068	40.5584	0.0352745	1	3.23041
	1480	um10162	3	chr05	1299390	1299503	7.47592	52.2935	0.142961	1.44372	40.5584	0.0355962	1	4.01618
	1481	um10163	1	chr05	1322696	1323111	34.5341	784.972	0.0439941	5.41581	522.324	0.0103687	1	4.24297
	1482	um10165	1	chr05	1339734	1339828	3.16937	26.9536	0.117586	1.08734	24.9296	0.0436166	1	2.69591
	1483	um10167	1	chr05	1351892	1352299	80.7336	2782.79	0.0290118	18.7937	2312.8	0.00812597	1	3.57026
	1484	um10167	2	chr05	1350717	1350911	919.093	2782.79	0.330278	658.895	2312.8	0.284891	1	1.15932
	1485	um10168	1	chr05	1383567	1383659	11.8832	132.241	0.0898599	3.13832	105.148	0.0298467	1	3.01072
	1486	um10168	2	chr05	1383761	1383941	7.51473	132.241	0.056826	1.61304	105.148	0.0153407	1	3.70427
	1487	um10173	1	chr04	115045	115161	17.4686	77.2882	0.226019	3.21178	75.6846	0.0424364	1	5.32605
	1488	um10173	2	chr04	115659	115726	14.391	77.2882	0.186199	4.11416	75.6846	0.0543592	1	3.42534
	1489	um10178	1	chr04	195019	195202	11.1364	126.122	0.0882986	4.21902	126.91	0.0332441	1	2.65607
	1490	um10178	2	chr04	194797	194906	4.51484	126.122	0.0357973	0.576947	126.91	0.0045461	1	7.87428
	1491	um10179	1	chr04	213396	213521	7.33704	135.811	0.0540239	1.09928	150.94	0.00728287	1	7.41795
	1492	um10179	2	chr04	213080	213168	18.7223	135.811	0.137855	2.54889	150.94	0.0168867	1	8.16352
	1493	um10180	1	chr04	227261	227486	22.3189	579.384	0.0385219	5.28407	429.817	0.0122938	1	3.13345
	1494	um10182	1	chr04	251976	253256	29.1372	1491.07	0.0195411	6.03424	1230.33	0.00490455	1	3.98428
	1495	um10187	1	chr04	288809	288953	14.7593	59.0246	0.250054	5.30421	67.7087	0.0783387	1	3.19196
	1496	um10188	1	chr04	312444	314625	0.66567	5.34991	0.124426	0.772776	18.8847	0.0409207	1	3.04067
	1497	um10188	2	chr04	312301	312396	0.460235	5.34991	0.0860266	0.6501	18.8847	0.0344246	1	2.49898
	1498	um10192	1	chr04	362829	362938	8.11701	35.8606	0.226349	4.16133	30.3475	0.137122	1	1.65071
	1499	um10194	1	chr04	390668	390764	8.47707	87.4771	0.0969061	1.3059	59.0567	0.0221127	1	4.38238
	1500	um10195	1	chr04	391974	392101	4.49344	131.067	0.0342836	0.69024	156.573	0.00440843	1	7.77683
	1501	um10195	2	chr04	392170	392282	14.8002	131.067	0.112921	5.78412	156.573	0.0369421	1	3.0567
	1502	um10196	1	chr04	395583	395792	22.0934	801.029	0.0275813	2.97686	665.292	0.00447452	1	6.16408
	1503	um10196	2	chr04	394841	395535	34.1425	801.029	0.0426233	12.6271	665.292	0.0189798	1	2.24572
	1504	um10197	1	chr04	397281	397578	28.6426	974.784	0.0293835	12.0704	735.567	0.0164096	1	1.79063
	1505	um10208	1	chr19	338715	338828	0.972247	2.18175	0.445627	0.796614	4.4902	0.177412	0	2.51182
	1506	um10210.2	1	chr19	347613	347707	3.30254	29.0856	0.113545	1.02274	30.7165	0.0332962	1	3.41016
	1507	um10212	1	chr19	368419	368481	16.3539	12.5985	1.29808	9.27579	16.5933	0.559009	1	2.32211
	1508	um10213	1	chr19	384665	385321	28.9127	915.577	0.0315786	4.98182	845.482	0.00589229	1	5.35932
	1509	um10214	1	chr19	421724	422263	25.7906	77.6357	0.332201	3.62311	94.5382	0.0383243	1	8.66814
	1510	um10218	1	chr19	481787	481905	2.12808	1.39941	1.52069	1.34887	0.924745	1.45864	0	1.04254
	1511	um10220	1	chr19	507023	507142	2.39477	3.239	0.739356	3.56823	4.15086	0.859638	0	0.860079
	1512	um10220	2	chr19	508378	508497	3.88489	3.239	1.19941	5.03404	4.15086	1.21277	0	0.988982
	1513	um10225	1	chr02	1402036	1402104	8.69239	41.9311	0.207302	3.76496	44.4942	0.084617	1	2.44989
	1514	um10225	2	chr02	1401880	1401962	9.14692	41.9311	0.218142	1.33353	44.4942	0.0299709	1	7.27846
	1515	um10227	1	chr02	1424255	1424360	3.98813	75.137	0.0530781	0.59142	68.7353	0.00860431	1	6.16878
	1516	um10229	1	chr02	1474432	1474552	7.38015	101.856	0.0724567	1.60732	73.6515	0.0218234	1	3.32014
	1517	um10229	2	chr02	1474650	1474736	72.686	101.856	0.713615	22.7003	73.6515	0.308212	1	2.31534
	1518	um10229	3	chr02	1474898	1474979	97.3996	101.856	0.956248	72.0845	73.6515	0.978725	0	0.977035
	1519	um10231	1	chr02	1481578	1481664	6.38444	91.4701	0.0697981	2.14081	116.671	0.0183492	1	3.80388
	1520	um10232	1	chr02	1487366	1487584	10.761	240.384	0.0447659	1.28473	248.924	0.00516114	1	8.67365
	1521	um10232	2	chr02	1487178	1487301	3.31159	240.384	0.0137762	0.596211	248.924	0.00239516	1	5.7517
	1522	um10233	1	chr02	1502473	1502556	0.106515	0.0940102	1.13302	0.0319998	0.172925	0.18505	0	6.12275
	1523	um10236	1	chr02	1537983	1538828	22.0364	824.383	0.0267307	11.7611	621.371	0.0189277	1	1.41226
	1524	um10238	1	chr02	1553585	1554310	15.5217	508.789	0.0305071	2.52076	354.121	0.00711836	1	4.2857
	1525	um10238	2	chr02	1553125	1553498	38.0256	508.789	0.0747374	11.1556	354.121	0.0315022	1	2.37245
	1526	um10242	1	chr02	1584626	1584855	750.072	1173.56	0.63914	94.4453	365.359	0.2585	1	2.47249
	1527	um10245	1	chr02	1600653	1601702	30.3602	17.7659	1.7089	18.2499	28.8497	0.632584	1	2.70146
	1528	um10246	1	chr02	1603471	1603574	9.65744	69.5519	0.138852	2.37943	61.1575	0.0389067	1	3.56886
	1529	um10251	1	chr03	1085027	1085130	5.56823	12.8038	0.434888	1.14309	12.3203	0.0927808	1	4.68727
	1530	um10252	1	chr03	1090223	1090307	4.94928	44.9421	0.110126	0.654043	58.7298	0.0111365	1	9.88875
	1531	um10253.2	1	chr03	1091732	1091894	24.9003	44.895	0.554634	19.738	42.4082	0.46543	1	1.19166
	1532	um10253.2	2	chr03	1091963	1092042	3.81735	44.895	0.0850284	1.90961	42.4082	0.0450294	1	1.88829
	1533	um10253.2	3	chr03	1092194	1092279	6.00658	44.895	0.133792	2.22074	42.4082	0.0523659	1	2.55494
	1534	um10259	1	chr03	1148443	1148516	18.8798	29.6906	0.635883	4.11005	27.519	0.149353	1	4.25757
	1535	um10259	2	chr03	1148603	1148686	10.3041	29.6906	0.34705	1.30076	27.519	0.0472678	1	7.34221
	1536	um10261	1	chr03	1164777	1164855	5.80777	30.7915	0.188616	0.924419	21.8095	0.042386	1	4.44996
	1537	um10261	2	chr03	1164624	1164716	3.98534	30.7915	0.12943	1.37125	21.8095	0.0628737	1	2.05857
	1538	um10261	3	chr03	1164367	1164471	6.65098	30.7915	0.216001	2.50788	21.8095	0.11499	1	1.87843
	1539	um10262	1	chr03	1197884	1198014	5.25181	166.86	0.0314744	1.31993	185.295	0.00712339	1	4.41846
	1540	um10265	1	chr03	1229033	1229119	15.4249	19.2463	0.801447	5.51633	19.8103	0.278457	1	2.87817
	1541	um10265	2	chr03	1228902	1228988	4.74462	19.2463	0.246521	2.31616	19.8103	0.116917	1	2.10852
	1542	um10265	3	chr03	1228732	1228811	2.56067	19.2463	0.133047	0.840922	19.8103	0.0424487	1	3.13431
	1543	um10267	1	chr03	1237993	1238100	2.32411	112.023	0.0207466	0.833729	98.7092	0.00844631	1	2.45629
	1544	um10267	2	chr03	1237756	1237853	8.96077	112.023	0.0799903	1.59397	98.7092	0.0161482	1	4.95351
	1545	um10272	1	chr03	1313542	1313634	1.42133	44.2746	0.0321026	0.4845	48.2716	0.010037	1	3.19844
	1546	um10272	2	chr03	1313798	1313877	15.8868	44.2746	0.358823	0.960613	48.2716	0.0199002	1	18.0312
	1547	um10273	1	chr03	1315099	1315183	1.98941	37.0141	0.0537473	0.499749	48.529	0.0102979	1	5.21923
	1548	um10273	2	chr03	1315277	1315356	1.90404	37.0141	0.0514409	1.03696	48.529	0.0213679	1	2.40739
	1549	um10274	1	chr03	1320299	1320373	12.0126	21.4266	0.560641	0.674958	51.8807	0.0130098	1	43.0937
	1550	um10276	1	chr06	189933	190273	10.9333	80.6892	0.135499	1.90226	61.6613	0.0308501	1	4.39216
	1551	um10279	1	chr06	274963	275080	0.787651	4.43619	0.177551	0.267124	2.92922	0.0911928	0	1.94699
	1552	um10280	1	chr06	287462	287566	4.06058	179.055	0.0226779	0.917089	185.649	0.00493992	1	4.59073
	1553	um10280	2	chr06	287655	287751	8.97496	179.055	0.0501241	1.08061	185.649	0.00582072	1	8.61132
	1554	um10282	1	chr06	314623	315015	5.19634	8.03527	0.646692	6.28351	8.47618	0.741314	0	0.872359
	1555	um10284	1	chr06	344777	345153	6.50157	18.9575	0.342955	3.15011	20.9119	0.150637	1	2.2767
	1556	um10286	1	chr06	363687	364015	14.223	452.594	0.0314256	4.2447	412.963	0.0102786	1	3.05737
	1557	um10286	2	chr06	363322	363421	8.27798	452.594	0.0182901	1.81029	412.963	0.00438366	1	4.17233
	1558	um10296	1	chr06	460537	460653	24.3747	566.996	0.0429892	14.2324	533.225	0.0266912	1	1.61061
	1559	um10296	2	chr06	459704	460437	24.6581	566.996	0.0434891	5.10852	533.225	0.00958042	1	4.53937
	1560	um10299	1	chr06	467305	467400	2.85177	31.7609	0.0897886	0.859677	19.0601	0.0451034	1	1.99073
	1561	um10299	2	chr06	467110	467207	7.91569	31.7609	0.249227	0.366175	19.0601	0.0192116	1	12.9728
	1562	um10302.2	1	chr06	473848	474003	3.92787	7.61979	0.515482	5.07999	8.1581	0.622693	0	0.827827
	1563	um10312	1	chr06	557075	557165	7.07455	34.7964	0.203313	0.741916	24.1889	0.0306717	1	6.62867
	1564	um10312	2	chr06	556860	556964	10.6232	34.7964	0.305295	0.961493	24.1889	0.0397493	1	7.68052
	1565	um10313	1	chr06	558423	558505	9.54194	70.2348	0.135858	1.1633	80.3818	0.0144721	1	9.38753
	1566	um10313	2	chr06	558796	558881	3.19802	70.2348	0.0455332	0.757829	80.3818	0.00942787	1	4.82964
	1567	um10314	1	chr06	558030	558579	52.0118	81.5395	0.637872	58.8853	90.761	0.648795	1	0.983164
	1568	um10314	2	chr06	558796	558881	3.19802	81.5395	0.0392205	0.757829	90.761	0.00834972	1	4.69722
	1569	um10315	1	chr06	559624	559714	3.51491	43.2731	0.0812262	1.13477	41.3619	0.0274351	1	2.96067
	1570	um10315	2	chr06	559777	559883	3.85255	43.2731	0.0890287	1.49196	41.3619	0.036071	1	2.46815
	1571	um10318	1	chr07	350603	350714	1.01668	12.23	0.0831298	0.391042	10.1554	0.0385058	1	2.15889
	1572	um10318	2	chr07	350380	350454	2.92065	12.23	0.238811	1.39673	10.1554	0.137536	1	1.73635
	1573	um10318	3	chr07	350219	350307	4.66016	12.23	0.381044	4.03951	10.1554	0.39777	1	0.95795
	1574	um10320.2	1	chr07	359497	359582	2.98974	12.1466	0.246137	0.0314857	11.0444	0.00285083	1	86.3388
	1575	um10320.2	2	chr07	359809	360075	8.45359	12.1466	0.695961	6.5753	11.0444	0.595352	1	1.16899
	1576	um10320.2	3	chr07	360125	360214	2.35046	12.1466	0.193507	0.0897556	11.0444	0.0081268	1	23.811
	1577	um10320.2	4	chr07	360265	360361	0.347507	12.1466	0.0286093	0.0675033	11.0444	0.006112	1	4.68085
	1578	um10320.2	5	chr07	362417	362503	1.97527	12.1466	0.162618	0.567428	11.0444	0.0513771	1	3.16519
	1579	um10320.2	6	chr07	362575	362657	0.833487	12.1466	0.0686187	0.0932764	11.0444	0.0084456	1	8.12479
	1580	um10323	1	chr07	385977	386066	9.36436	59.8931	0.156351	1.0937	39.1835	0.0279123	1	5.60152
	1581	um10324	1	chr07	389219	389302	0.353424	0.487486	0.724993	0.0783206	0.35448	0.220945	0	3.28132
	1582	um10326.2	1	chr07	397697	397786	3.69356	16.1272	0.229027	0.621798	14.1077	0.0440752	1	5.19628
	1583	um10331	1	chr07	421542	421788	52.0021	236.069	0.220284	22.8627	351.473	0.0650484	1	3.38645
	1584	um10331	2	chr07	421281	421376	12.6647	236.069	0.0536484	13.0537	351.473	0.0371399	1	1.44449
	1585	um10334	1	chr07	455797	456610	30.8576	694.347	0.0444411	5.71541	517.751	0.0110389	1	4.02586
	1586	um10335	1	chr07	473681	473851	11.9437	10.2508	1.16514	9.32465	7.6911	1.2124	0	0.961024
	1587	um10336	1	chr07	477603	477721	13.9704	19.3037	0.723716	10.6674	26.1897	0.407313	1	1.77681
	1588	um10337	1	chr07	483905	484004	10.5722	93.7708	0.112745	2.42555	85.935	0.0282254	1	3.99446
	1589	um10337	2	chr07	484084	484171	17.4153	93.7708	0.185722	2.94765	85.935	0.0343009	1	5.41448
	1590	um10339	1	chr07	490314	490768	3.60519	17.4531	0.206565	0.182401	15.7062	0.0116133	1	17.7869
	1591	um10340	1	chr07	509846	511248	3.08716	32.0357	0.0963663	2.60866	37.3921	0.0697649	1	1.3813
	1592	um10343	1	chr07	558975	559123	1.93802	26.7055	0.07257	0.428031	27.6386	0.0154867	1	4.68595
	1593	um10348	1	chr18	230774	230853	19.3107	37.1395	0.519951	1.04367	26.4928	0.0393944	1	13.1986
	1594	um10350	1	chr18	257515	257598	1.7662	36.8022	0.0479917	0.632791	46.9906	0.0134663	1	3.56382
	1595	um10354	1	chr18	283818	283895	10.4241	10.0473	1.0375	4.90064	7.70628	0.635928	1	1.63147
	1596	um10355	1	chr18	293529	293602	15.1083	27.6941	0.545542	1.53515	22.3939	0.0685524	1	7.95802
	1597	um10360	1	chr07	636339	636835	34.68	485.28	0.071464	3.9516	371.523	0.0106362	1	6.71893
	1598	um10361	1	chr07	637747	638487	49.7036	540.731	0.0919192	5.14807	419.838	0.012262	1	7.49625
	1599	um10362	1	chr07	651455	651537	2.71357	44.8212	0.060542	0.320254	72.641	0.00440873	1	13.7323
	1600	um10362	2	chr07	651271	651352	13.304	44.8212	0.296824	11.0939	72.641	0.152723	1	1.94355
	1601	um10363	1	chr07	659814	659884	20.1263	71.7803	0.280388	1.67926	51.8627	0.0323789	1	8.65957
	1602	um10364	1	chr07	695381	695501	3.30115	5.60454	0.589014	0.435697	3.00045	0.14521	0	4.05628
	1603	um10369	1	chr07	740159	740248	0.926714	7.4132	0.125009	0.698198	9.2804	0.0752337	0	1.66161
	1604	um10370	1	chr07	743598	743702	1.70819	22.3597	0.0763962	0.732767	40.8645	0.0179316	1	4.26041
	1605	um10371	1	chr07	749577	749664	8.15968	22.2525	0.366686	0.784832	23.5811	0.0332822	1	11.0175
	1606	um10373	1	chr07	791016	791101	13.0088	285.091	0.0456303	0.650343	227.097	0.00286373	1	15.9339
	1607	um10374	1	chr07	795897	796183	8.96697	263.514	0.0340284	4.04851	224.097	0.0180659	1	1.88357
	1608	um10374	2	chr07	796364	797094	10.1173	263.514	0.0383939	2.11786	224.097	0.00945066	1	4.06256
	1609	um10375	1	chr07	825150	825231	20.8111	62.8751	0.330991	2.76247	67.1911	0.0411136	1	8.05065
	1610	um10375	2	chr07	824524	824832	32.3157	62.8751	0.513966	15.4824	67.1911	0.230423	1	2.23054
	1611	um10375	3	chr07	824364	824463	4.55504	62.8751	0.0724458	1.87933	67.1911	0.0279699	1	2.59013
	1612	um10375	4	chr07	824186	824270	7.17993	62.8751	0.114193	2.29367	67.1911	0.0341366	1	3.34519
	1613	um10376	1	chr07	827341	827432	19.361	15.2578	1.26893	8.62413	10.8503	0.794832	1	1.59647
	1614	um10380	1	chr08	48481	48621	3.76103	4.09051	0.919453	4.54977	5.14217	0.884796	0	1.03917
	1615	um10381	1	chr08	58899	58993	8.95093	52.955	0.169029	4.17949	41.1373	0.101599	1	1.6637
	1616	um10388	1	chr08	125462	125892	22.3581	20.8289	1.07341	17.0718	19.9156	0.857209	1	1.25222
	1617	um10394	1	chr08	171070	171154	2.51838	21.0795	0.11947	0.223023	12.3541	0.0180525	1	6.61792
	1618	um10396.2	1	chr08	191769	191858	10.3979	21.3812	0.486311	1.0921	12.3305	0.0885693	1	5.49074
	1619	um10396.2	2	chr08	192007	192084	10.4191	21.3812	0.487302	1.12406	12.3305	0.0911614	1	5.34549
	1620	um10396.2	3	chr08	192263	192341	31.344	21.3812	1.46596	16.6716	12.3305	1.35206	0	1.08424
	1621	um10396.2	4	chr08	192479	192545	29.3615	21.3812	1.37324	3.03933	12.3305	0.246489	1	5.5712
	1622	um10396.2	5	chr08	192984	193069	3.52646	21.3812	0.164933	0.295922	12.3305	0.0239992	1	6.87242
	1623	um10397	1	chr08	196210	196589	24.6493	911.006	0.0270572	6.49621	884.274	0.00734638	1	3.68307
	1624	um10398	1	chr08	199292	199392	2.95722	11.6354	0.254158	1.44529	10.8111	0.133685	1	1.90117
	1625	um10399	1	chr08	204032	204122	7.36578	23.9819	0.307139	1.52542	17.214	0.0886151	1	3.46599
	1626	um10399	2	chr08	204292	204396	2.82639	23.9819	0.117855	1.34927	17.214	0.078382	1	1.5036
	1627	um10400	1	chr08	207278	207379	3.14314	58.1547	0.054048	0.233912	74.2297	0.0031512	1	17.1516
	1628	um10401	1	chr08	211573	211665	10.3111	22.8467	0.451317	1.27629	13.8283	0.0922957	1	4.88991
	1629	um10408.2	1	chr12	422523	422624	5.61555	33.4727	0.167765	0.929327	24.2134	0.0383808	1	4.37107
	1630	um10413	1	chr12	458064	458147	0.480702	0.53484	0.898777	0.0780761	0.181286	0.43068	0	2.08688
	1631	um10414	1	chr12	464509	464614	1.64821	18.5008	0.0890887	0.261424	25.8542	0.0101115	1	8.81067
	1632	um10418	1	chr12	510172	510250	0.0386465	0.0607011	0.636669	0.0683623	0.0979477	0.697948	0	0.912201
	1633	um10419	1	chr12	527490	527570	10.7704	97.0451	0.110983	0.982567	240.038	0.00409338	1	27.1128
	1634	um10420	1	chr12	530794	531036	4.89903	4.24631	1.15371	7.73776	5.78412	1.33776	0	0.862423
	1635	um10424.2	1	chr12	541691	541769	4.46127	42.2502	0.105592	0.200213	44.8315	0.0044659	1	23.644
	1636	um10424.2	2	chr12	541812	541907	10.6046	42.2502	0.250995	2.6187	44.8315	0.058412	1	4.29698
	1637	um10424.2	3	chr12	542665	542758	3.60688	42.2502	0.0853696	0.684601	44.8315	0.0152705	1	5.59049
	1638	um10428	1	chr12	561176	561267	23.693	64.6271	0.36661	2.66984	68.9742	0.0387078	1	9.47123
	1639	um10428	2	chr12	561483	561575	12.9367	64.6271	0.200174	4.68276	68.9742	0.0678915	1	2.94844
	1640	um10428	3	chr12	561808	561898	5.45417	64.6271	0.0843944	3.04699	68.9742	0.0441758	1	1.91042
	1641	um10428	4	chr12	561974	562078	55.1095	64.6271	0.85273	52.9972	68.9742	0.768363	1	1.1098
	1642	um10429	1	chr12	573571	573678	11.6939	60.5554	0.193111	0.919873	46.7075	0.0196943	1	9.80543
	1643	um10433	1	chr12	602413	602525	3.49958	105.496	0.0331727	0.517459	91.6237	0.00564766	1	5.87371
	1644	um10433	2	chr12	602053	602191	6.60932	105.496	0.06265	0.760047	91.6237	0.00829531	1	7.55246
	1645	um10434	1	chr12	621171	621386	13.2848	765.509	0.0173542	0.720438	730.742	0.0009859	1	17.6024
	1646	um10439	1	chr09	150344	150437	0.869439	5.01873	0.173239	0.378054	6.60512	0.0572366	0	3.02672
	1647	um10439	2	chr09	150571	150651	0.186825	5.01873	0.0372256	0.114457	6.60512	0.0173286	0	2.14822
	1648	um10439	3	chr09	150720	150800	2.05468	5.01873	0.409403	1.13599	6.60512	0.171987	0	2.38044
	1649	um10439	4	chr09	150851	150932	0.643596	5.01873	0.128239	0.423831	6.60512	0.064167	0	1.99852
	1650	um10441	1	chr09	157559	157666	8.28933	260.413	0.0318315	0.524373	313.965	0.00167017	1	19.0589
	1651	um10441	2	chr09	157377	157514	3.12117	260.413	0.0119855	0.998976	313.965	0.00318181	1	3.76687
	1652	um10441	3	chr09	157174	157290	9.46042	260.413	0.0363285	4.82747	313.965	0.0153758	1	2.3627
	1653	um10441	4	chr09	157060	157162	9.12776	260.413	0.0350511	2.25266	313.965	0.00717488	1	4.88526
	1654	um10441	5	chr09	156913	157027	12.8617	260.413	0.0493895	1.88742	313.965	0.00601157	1	8.21575
	1655	um10444	1	chr09	176467	176564	7.19501	109.817	0.0655184	2.70436	136.521	0.019809	1	3.3075
	1656	um10446	1	chr09	253939	254040	9.22993	2.51351	3.67212	25.0536	6.09852	4.10814	0	0.893864
	1657	um10447	1	chr09	268852	269187	2.87818	99.7408	0.0288566	1.16999	102.218	0.011446	1	2.5211
	1658	um10447	2	chr09	268225	268504	4.31218	99.7408	0.0432338	1.04895	102.218	0.0102619	1	4.21305
	1659	um10447	3	chr09	267737	268147	15.1018	99.7408	0.15141	10.7812	102.218	0.105473	1	1.43554
	1660	um10448	1	chr09	274225	274314	4.90346	45.9892	0.106622	0.163024	40.8789	0.00398798	1	26.7359
	1661	um10448	2	chr09	274558	274638	2.78585	45.9892	0.0605761	0.491537	40.8789	0.0120242	1	5.03784
	1662	um10449.2	1	chr03	1334821	1334913	11.19	33.9407	0.329692	0.963163	26.5816	0.0362342	1	9.09891
	1663	um10457	1	chr03	1414698	1414783	27.1109	29.3801	0.922764	3.68509	30.2675	0.121751	1	7.57911
	1664	um10462	1	chr01	1618999	1619081	9.52193	51.2917	0.185643	0.4653	56.3978	0.00825032	1	22.5013
	1665	um10463	1	chr01	1625361	1625444	9.28383	20.497	0.452935	2.72552	15.1755	0.1796	1	2.5219
	1666	um10464	1	chr01	1626153	1626246	0.412661	6.96177	0.0592753	0.127017	19.9207	0.00637613	1	9.29644
	1667	um10464	2	chr01	1626312	1626452	0.852581	6.96177	0.122466	0.711826	19.9207	0.035733	1	3.42726
	1668	um10469	1	chr01	1732755	1733428	22.657	537.985	0.0421145	7.49165	429.091	0.0174594	1	2.41214
	1669	um10469	2	chr01	1732347	1732694	14.2887	537.985	0.0265597	2.22302	429.091	0.00518076	1	5.1266
	1670	um10478	1	chr10	91065	91191	4.62566	55.4515	0.0834181	2.51206	53.7567	0.0467302	1	1.7851
	1671	um10479	1	chr10	96161	96390	13.8282	531.809	0.0260022	3.9285	527.58	0.00744626	1	3.49198
	1672	um10479	2	chr10	95885	95998	16.382	531.809	0.0308043	3.58096	527.58	0.00678752	1	4.53837
	1673	um10480	1	chr10	97682	97784	2.67498	13.0724	0.204629	0.141849	9.72361	0.0145881	1	14.0271
	1674	um10480	2	chr10	98261	98473	10.9508	13.0724	0.837709	5.59092	9.72361	0.574984	1	1.45693
	1675	um10482	1	chr10	101700	101827	18.2407	133.249	0.136892	5.0111	113.278	0.0442372	1	3.0945
	1676	um10482	2	chr10	101975	102092	15.8972	133.249	0.119304	3.83906	113.278	0.0338906	1	3.52028
	1677	um10483	1	chr10	110661	110750	3.32948	10.7429	0.309924	1.48646	18.8288	0.0789463	1	3.92575
	1678	um10486	1	chr10	132369	132560	0.120157	0.727393	0.165188	0	0.801428	0	0
	1679	um10487	1	chr10	141721	141857	3.40728	84.6767	0.0402387	2.48528	94.0262	0.0264318	1	1.52236
	1680	um10487	2	chr10	141513	141606	9.7919	84.6767	0.115639	4.86066	94.0262	0.0516947	1	2.23695
	1681	um10487	3	chr10	141148	141254	4.94754	84.6767	0.0584285	1.59033	94.0262	0.0169137	1	3.45452
	1682	um10488	1	chr10	155914	156010	17.4748	160.661	0.108768	7.13606	122.208	0.0583927	1	1.8627
	1683	um10488	2	chr10	156095	156187	15.8386	160.661	0.0985837	2.18031	122.208	0.017841	1	5.52569
	1684	um10495	1	chr10	237133	237204	0.298966	6.23824	0.0479247	0.391681	4.20033	0.0932501	0	0.513937
	1685	um10496	1	chr10	241542	241653	3.31089	23.4247	0.141342	0.525912	27.6501	0.0190203	1	7.43113
	1686	um10496	2	chr10	241732	241864	4.57658	23.4247	0.195374	1.07278	27.6501	0.0387984	1	5.03563
	1687	um10497	1	chr10	248026	248204	6.07187	76.6373	0.0792286	3.09553	69.2348	0.0447107	1	1.77203
	1688	um10497	2	chr10	248423	248524	16.8633	76.6373	0.22004	5.94625	69.2348	0.0858853	1	2.56202
	1689	um10497	3	chr10	248651	248740	8.52701	76.6373	0.111264	2.85737	69.2348	0.0412708	1	2.69596
	1690	um10497	4	chr10	248926	249025	6.23413	76.6373	0.0813458	0.97493	69.2348	0.0140815	1	5.77679
	1691	um10498	1	chr10	252179	252258	4.53464	17.4848	0.259347	2.33721	25.7049	0.0909248	1	2.85233
	1692	um10500	1	chr10	271311	271387	0	0.0202584	0	0	0.00731449	0	0
	1693	um10501	1	chr10	274981	275169	4.66048	18.298	0.254698	0.446261	13.8808	0.0321494	1	7.92234
	1694	um10503	1	chr10	284039	284134	28.5224	233.825	0.121982	17.1373	255.293	0.0671279	1	1.81716
	1695	um10503	2	chr10	284216	284356	24.7787	233.825	0.105971	3.88034	255.293	0.0151995	1	6.97199
	1696	um10504	1	chr10	286462	286557	12.3872	24.88	0.497879	1.46901	15.367	0.0955951	1	5.2082
	1697	um10507	1	chr10	530002	530564	15.087	309.319	0.0487749	4.42215	228.895	0.0193195	1	2.52464
	1698	um10507	2	chr10	530755	531088	11.8416	309.319	0.0382828	4.07915	228.895	0.017821	1	2.14819
	1699	um10511	1	chr10	561078	561178	1.9599	15.9481	0.122893	0.6862	17.0526	0.0402401	1	3.05398
	1700	um10511	2	chr10	560941	561005	5.3628	15.9481	0.336266	1.21526	17.0526	0.0712652	1	4.71851
	1701	um10511	3	chr10	560702	560791	3.65367	15.9481	0.229098	1.04555	17.0526	0.0613129	1	3.73653
	1702	um10523	1	chr14	418397	418522	5.15141	33.521	0.153677	1.84561	33.9135	0.0544211	1	2.82385
	1703	um10525	1	chr14	439609	439699	0.0334936	0.409465	0.0817985	0	0.373853	0	0
	1704	um10525	2	chr14	439426	439550	0.283552	0.409465	0.692494	0.326052	0.373853	0.872138	0	0.794019
	1705	um10526	1	chr14	450800	451038	19.3554	449.015	0.0431064	7.65866	367.215	0.020856	1	2.06686
	1706	um10526	2	chr14	449906	450344	21.505	449.015	0.0478937	8.98505	367.215	0.0244681	1	1.95739
	1707	um10529.2	1	chr14	461309	461427	21.8005	109.69	0.198745	6.89458	192.472	0.0358213	1	5.54825
	1708	um10530	1	chr14	465657	465771	0.471973	0.586358	0.804924	0.531323	1.19506	0.444599	0	1.81045
	1709	um10536	1	chr14	513925	514008	13.8029	196.041	0.070408	3.81187	280.153	0.0136064	1	5.17463
	1710	um10536	2	chr14	514027	514092	95.427	196.041	0.48677	13.7642	280.153	0.0491311	1	9.90756
	1711	um10536	3	chr14	514150	514266	19.2486	196.041	0.0981861	3.80034	280.153	0.0135652	1	7.23807
	1712	um10536	4	chr14	514419	514491	13.685	196.041	0.0698065	6.57997	280.153	0.0234871	1	2.97212
	1713	um10539	1	chr14	520614	520749	14.499	10.662	1.35988	14.54	10.6994	1.35896	0	1.00068
	1714	um10543	1	chr19	10353	10452	0.0332664	0.101678	0.327175	0	0.0489293	0	0
	1715	um10543	2	chr19	9890	9992	0.0248329	0.101678	0.244231	0.026238	0.0489293	0.536244	0	0.455448
	1716	um10543	3	chr19	8920	9009	0.130929	0.101678	1.28768	0	0.0489293	0	0
	1717	um10543	4	chr19	6880	6929	0	0.101678	0	0.0542037	0.0489293	1.1078	0
	1718	um10543	5	chr19	6063	6181	0.293242	0.101678	2.88403	0.100279	0.0489293	2.04946	0	1.40722
	1719	um10543	6	chr19	4018	4327	0.229046	0.101678	2.25266	0.0838876	0.0489293	1.71446	0	1.31392
	1720	um10543	7	chr19	3436	3610	0.388708	0.101678	3.82294	0.186683	0.0489293	3.81535	0	1.00199
	1721	um10543	8	chr19	3162	3318	0.255268	0.101678	2.51056	0.134418	0.0489293	2.74718	0	0.913868
	1722	um10543	9	chr19	2709	2914	0	0.101678	0	0	0.0489293	0	0
	1723	um10543	10	chr19	1490	1628	0	0.101678	0	0	0.0489293	0	0
	1724	um10543	11	chr19	598	1147	0	0.101678	0	0	0.0489293	0	0
	1725	um10544	1	chr19	14951	15040	0	0.0174763	0	0	0.0427285	0	0
	1726	um10544	2	chr19	14765	14856	0	0.0174763	0	0	0.0427285	0	0
	1727	um10544	3	chr19	14502	14586	0	0.0174763	0	0	0.0427285	0	0
	1728	um10544	4	chr19	14368	14445	0	0.0174763	0	0	0.0427285	0	0
	1729	um10545	1	chr19	31439	31528	0.877779	1.23845	0.70877	0.04297	0.899921	0.0477487	0	14.8438
	1730	um10546	1	chr19	47890	48013	2.46002	12.7128	0.193507	0.458758	10.14	0.0452424	1	4.27711
	1731	um10546	2	chr19	48263	48407	2.17551	12.7128	0.171127	0.547947	10.14	0.0540381	1	3.16678
	1732	um10548	1	chr19	103315	104037	23.9797	407.992	0.0587749	7.52838	356.49	0.0211181	1	2.78316
	1733	um10556	1	chr19	167048	167138	0.0334936	0.445871	0.0751196	0	0.0233626	0	0
	1734	um10558	1	chr19	189738	189837	3.63828	137.716	0.0264186	1.22194	126.754	0.00964024	1	2.74046
	1735	um10558	2	chr19	189922	190013	5.40842	137.716	0.0392722	0.79676	126.754	0.00628588	1	6.24768
	1736	um10566	1	chr02	136289	136376	6.48411	8.5789	0.755821	1.37306	11.5589	0.118788	1	6.36276
	1737	um10573	1	chr09	570101	570818	11.3198	681.833	0.016602	1.65802	490.798	0.00337821	1	4.91444
	1738	um10573	2	chr09	570930	571318	40.7405	681.833	0.0597515	8.30613	490.798	0.0169237	1	3.53063
	1739	um10574	1	chr09	572825	572963	62.0092	37.1936	1.6672	76.1884	46.7224	1.63066	0	1.02241
	1740	um10577	1	chr09	580710	580804	5.37159	40.537	0.132511	0.86513	29.2296	0.0295977	1	4.47707
	1741	um10577	2	chr09	580333	580422	9.04674	40.537	0.223173	0.942891	29.2296	0.0322581	1	6.91835
	1742	um10579	1	chr11	559574	559690	4.59855	9.31333	0.49376	2.49978	12.1149	0.20634	1	2.39294
	1743	um10581	1	chr17	6252	6339	3.66818	21.6528	0.169409	1.64913	60.3008	0.0273484	1	6.19445
	1744	um10581	2	chr17	6554	6643	3.00677	21.6528	0.138862	0.668356	60.3008	0.0110837	1	12.5285
	1745	um10581	3	chr17	6765	6859	11.9129	21.6528	0.550176	31.1236	60.3008	0.516139	1	1.06595
	1746	um10581	4	chr17	7405	7484	10.7783	21.6528	0.497778	2.91485	60.3008	0.0483385	1	10.2977
	1747	um10581	5	chr17	7518	7612	3.39146	21.6528	0.156629	3.12986	60.3008	0.0519041	1	3.01766
	1748	um10583	1	chr17	35982	36051	1.59627	1.97625	0.807728	0.474804	2.13321	0.222578	0	3.62897
	1749	um10588	1	chr02	428771	428845	10.7862	30.6676	0.351714	1.39701	21.7907	0.0641101	1	5.48608
	1750	um10588	2	chr02	428332	428717	6.1726	30.6676	0.201274	1.3936	21.7907	0.0639538	1	3.14718
	1751	um10598	1	chr06	883079	883171	16.9273	264.324	0.0640399	2.96472	339.815	0.00872452	1	7.34022
	1752	um10604	1	chr06	915575	915689	14.4967	21.5669	0.672175	1.33471	16.1037	0.0828822	1	8.11001
	1753	um10605	1	chr06	930455	930569	2.48046	33.0805	0.0749827	1.83111	31.0555	0.0589626	1	1.2717
	1754	um10605	2	chr06	930819	930913	5.45575	33.0805	0.164924	1.20788	31.0555	0.0388944	1	4.24029
	1755	um10607	1	chr06	963298	963566	29.0199	567.253	0.0511587	14.9949	529.253	0.0283322	1	1.80567
	1756	um10607	2	chr06	963629	964041	12.6338	567.253	0.0222719	4.72091	529.253	0.00891995	1	2.49687
	1757	um10608	1	chr06	982128	982224	1.59456	14.2112	0.112204	0.123259	13.7198	0.00898401	1	12.4893
	1758	um10609	1	chr06	984008	984155	1.52869	1.05752	1.44554	1.22943	0.721962	1.70291	0	0.848867
	1759	um10611	1	chr02	214878	214982	5.71248	72.6383	0.0786428	0.62055	73.4269	0.00845127	1	9.30544
	1760	um10615	1	chr02	266395	266485	27.8983	158.231	0.176314	1.23763	146.288	0.00846023	1	20.8404
	1761	um10616	1	chr02	277697	277784	1.7863	17.4771	0.102208	0.34237	12.5458	0.0272896	1	3.74531
	1762	um10617	1	chr02	285763	285868	5.66005	71.6625	0.0789821	1.76765	59.4855	0.0297156	1	2.65793
	1763	um10617	2	chr02	285420	285507	9.79167	71.6625	0.136636	1.35456	59.4855	0.0227713	1	6.00034
	1764	um10625	1	chr02	371539	372291	43.406	1181.27	0.0367453	12.6197	1019.87	0.0123739	1	2.96959
	1765	um10625	2	chr02	371220	371502	37.474	1181.27	0.0317236	18.8342	1019.87	0.0184673	1	1.71783
	1766	um10628	1	chr07	883034	883162	5.93949	393.132	0.0151081	2.3289	362.639	0.00642211	1	2.35252
	1767	um10628	2	chr07	882861	882969	9.65858	393.132	0.0245683	2.83565	362.639	0.0078195	1	3.14193
	1768	um10628	3	chr07	882631	882728	8.41838	393.132	0.0214136	1.1166	362.639	0.0030791	1	6.9545
	1769	um10629.2	1	chr07	884395	884482	14.9464	60.2292	0.248159	2.25939	49.9728	0.0452123	1	5.48875
	1770	um10630	1	chr07	888186	888295	1.97168	3.12346	0.631251	0.324931	2.61898	0.124068	0	5.08795
	1771	um10630	2	chr07	887906	887987	2.41963	3.12346	0.774665	0.850851	2.61898	0.324879	0	2.38447
	1772	um10631	1	chr07	891561	891684	17.3728	22.8685	0.759685	9.96575	16.629	0.599298	1	1.26762
	1773	um10632	1	chr07	898556	898637	0	0.00987521	0	0	0.0242093	0	0
	1774	um10633	1	chr07	903562	903668	0.214598	0.26273	0.816802	0.320093	0.216147	1.4809	0	0.551558
	1775	um10633	2	chr07	903312	903354	0.536783	0.26273	2.0431	0.30907	0.216147	1.4299	0	1.42884
	1776	um10633	3	chr07	902880	902999	0.246506	0.26273	0.938248	0.266	0.216147	1.23064	0	0.762405
	1777	um10633	4	chr07	902646	902738	0.0357976	0.26273	0.136252	0	0.216147	0	0
	1778	um10636	1	chr07	934869	934964	0.348516	1.52326	0.228797	0	0.713007	0	0
	1779	um10639	1	chr08	246254	246338	6.27653	18.7846	0.334131	0.871573	12.909	0.0675169	1	4.94885
	1780	um10640	1	chr08	258869	259033	0.808742	2.5543	0.31662	1.40452	3.9188	0.358406	0	0.883411
	1781	um10646	1	chr08	288372	288465	3.49764	46.7961	0.0747421	1.01788	57.0707	0.0178355	1	4.19065
	1782	um10649	1	chr08	335626	335717	6.67722	72.9834	0.0914897	1.29898	66.5772	0.0195108	1	4.68917
	1783	um10654	1	chr08	632071	632167	10.2381	108.152	0.0946647	3.92243	132.539	0.0295945	1	3.19872
	1784	um10654	2	chr08	632300	632404	4.03426	108.152	0.037302	0.898597	132.539	0.00677986	1	5.50188
	1785	um10665	1	chr10	403907	404042	1.95558	12.163	0.16078	1.47176	18.5745	0.0792355	1	2.02915
	1786	um10667	1	chr10	423466	423552	14.5924	58.0584	0.25134	6.49441	49.421	0.13141	1	1.91264
	1787	um10669	1	chr10	447069	447181	1.63254	8.31191	0.196409	0.398345	6.90742	0.0576691	0	3.4058
	1788	um10669	2	chr10	447249	447528	10.1951	8.31191	1.22657	5.70917	6.90742	0.826526	0	1.484
	1789	um10676	1	chr17	69709	69804	2.89122	49.7782	0.0580821	0.470055	62.2773	0.00754777	1	7.69526
	1790	um10681	1	chr17	127136	127410	23.0999	430.221	0.053693	3.63883	281.494	0.0129269	1	4.1536
	1791	um10686	1	chr17	249603	249733	4.53901	15.8861	0.285722	0.606956	19.1529	0.03169	1	9.01615
	1792	um10690	1	chr17	298433	298529	0.473108	0.861164	0.549382	0.421362	0.553859	0.760774	0	0.722137
	1793	um10691.2	1	chr17	301109	301194	2.99115	19.921	0.150151	1.70857	23.5558	0.0725329	1	2.07011
	1794	um10691.2	2	chr17	301793	301897	3.4156	19.921	0.171457	1.00428	23.5558	0.0426343	1	4.02158
	1795	um10691.2	3	chr17	302174	302246	12.6957	19.921	0.637301	0.587475	23.5558	0.0249398	1	25.5536
	1796	um10691.2	4	chr17	302365	302458	4.13013	19.921	0.207325	0.352492	23.5558	0.0149642	1	13.8548
	1797	um10691.2	5	chr17	302589	302719	0.781771	19.921	0.0392435	0.284197	23.5558	0.0120649	1	3.25271
	1798	um10691.2	6	chr17	302900	303006	1.66997	19.921	0.0838297	0.758032	23.5558	0.0321803	1	2.605
	1799	um10691.2	7	chr17	303037	303191	2.81609	19.921	0.141363	1.48588	23.5558	0.0630795	1	2.24103
	1800	um10691.2	8	chr17	303261	303436	1.38398	19.921	0.0694733	0.627533	23.5558	0.0266403	1	2.60783
	1801	um10691.2	9	chr17	303613	303810	2.54035	19.921	0.127521	2.58523	23.5558	0.109749	1	1.16193
	1802	um10692	1	chr17	327426	327524	0.294137	2.31907	0.126834	0.027309	3.44161	0.00793495	0	15.9842
	1803	um10696	1	chr17	372468	372572	8.95248	126.108	0.0709905	1.0645	86.1914	0.0123504	1	5.74803
	1804	um10700	1	chr17	389596	389698	27.5026	694.893	0.0395781	5.08822	580.293	0.00876836	1	4.51374
	1805	um10701	1	chr17	391765	392263	40.9612	556.66	0.0735839	8.8759	427.23	0.0207755	1	3.54186
	1806	um10702	1	chr17	413817	414352	20.3856	681.522	0.0299119	4.04755	494.915	0.00817826	1	3.65748
	1807	um10705	1	chr19	131728	131850	1.34177	18.8199	0.0712954	0.271653	19.0783	0.0142388	1	5.00711
	1808	um10705	2	chr19	132016	132116	2.06149	18.8199	0.109538	0.523039	19.0783	0.0274154	1	3.99549
	1809	um10707	1	chr15	411268	411391	19.9882	73.5067	0.271924	4.00604	52.1224	0.0768583	1	3.53799
	1810	um10709	1	chr15	439285	439384	7.01015	10.9003	0.643117	2.9903	8.35072	0.358089	1	1.79597
	1811	um10711	1	chr15	487514	488449	20.3374	1018.27	0.0199726	6.78007	774.241	0.00875705	1	2.28074
	1812	um10712	1	chr15	493267	493435	44.8139	103.237	0.434086	10.6495	74.9941	0.142004	1	3.05685
	1813	um10714	1	chr15	509721	509804	1.60168	63.9636	0.0250405	0.579266	135.049	0.00428929	1	5.83791
	1814	um10714	2	chr15	509999	510073	30.1513	63.9636	0.471383	2.83422	135.049	0.0209866	1	22.4612
	1815	um10714	3	chr15	510129	510225	4.25307	63.9636	0.066492	2.42012	135.049	0.0179202	1	3.71044
	1816	um10714	4	chr15	510334	510433	7.21892	63.9636	0.11286	4.25944	135.049	0.0315399	1	3.57832
	1817	um10718.2	1	chr16	52192	52501	4.63806	29.8846	0.155199	1.67294	45.6248	0.0366673	1	4.23262
	1818	um10722	1	chr16	75693	75789	15.9159	22.7242	0.700395	1.26316	18.1134	0.0697363	1	10.0435
	1819	um10724	1	chr16	99595	99693	4.97711	57.6597	0.0863188	0.79038	34.8931	0.0226515	1	3.81073
	1820	um10724	2	chr16	99334	99440	7.53562	57.6597	0.130691	1.79898	34.8931	0.051557	1	2.53489
	1821	um10726	1	chr16	132946	133661	10.9874	78.7569	0.13951	6.55554	97.6648	0.0671229	1	2.07843
	1822	um10731	1	chr16	167948	168034	4.26369	35.8827	0.118823	0.398953	42.4321	0.00940216	1	12.6379
	1823	um10735	1	chr16	178766	178889	6.67646	20.439	0.326654	2.80816	23.5684	0.119149	1	2.74155
	1824	um10740	1	chr16	236406	236541	27.3772	89.5165	0.305834	8.11457	71.6909	0.113188	1	2.70199
	1825	um10740	2	chr16	236640	236751	8.65924	89.5165	0.0967334	4.49427	71.6909	0.0626895	1	1.54306
	1826	um10741	1	chr16	237247	237340	11.2425	39.2512	0.286426	3.18674	29.9979	0.106232	1	2.69623
	1827	um10741	2	chr16	237079	237185	7.6184	39.2512	0.194093	2.75464	29.9979	0.0918278	1	2.11367
	1828	um10742	1	chr16	242615	242718	8.05993	98.4895	0.0818354	7.43976	223.573	0.0332766	1	2.45924
	1829	um10746.2	1	chr18	89732	89801	8.57713	15.4032	0.556839	1.12749	29.6323	0.0380494	1	14.6346
	1830	um10746.2	2	chr18	89880	89968	0.9033	15.4032	0.0586435	0.224779	29.6323	0.0075856	1	7.7309
	1831	um10746.2	3	chr18	90086	90152	2.62215	15.4032	0.170234	1.01232	29.6323	0.0341627	1	4.98304
	1832	um10746.2	4	chr18	90196	90284	1.59964	15.4032	0.103851	0.281744	29.6323	0.00950802	1	10.9224
	1833	um10746.2	5	chr18	90357	90458	1.88958	15.4032	0.122674	0.970353	29.6323	0.0327465	1	3.74618
	1834	um10746.2	6	chr18	90654	90732	2.76407	15.4032	0.179447	2.95047	29.6323	0.0995694	1	1.80224
	1835	um10746.2	7	chr18	90860	91019	4.13466	15.4032	0.268428	4.34854	29.6323	0.14675	1	1.82915
	1836	um10747	1	chr18	100688	100778	3.83519	21.0844	0.181897	0.828029	16.4316	0.0503926	1	3.6096
	1837	um10752	1	chr18	133606	133682	31.9693	30.6305	1.04371	2.3367	20.8093	0.112291	1	9.2947
	1838	um10753	1	chr18	144720	144871	7.16362	295.708	0.0242253	2.74386	297.302	0.0092292	1	2.62486
	1839	um10753	2	chr18	144501	144653	13.3244	295.708	0.0450594	3.36851	297.302	0.0113303	1	3.97689
	1840	um10754	1	chr18	156724	156979	12.2537	534.405	0.0229297	5.42909	478.096	0.0113557	1	2.01923
	1841	um10754	2	chr18	156201	156588	18.0806	534.405	0.0338332	7.20423	478.096	0.0150686	1	2.24528
	1842	um10755	1	chr18	157809	157888	57.2919	42.227	1.35676	2.46069	68.7459	0.0357939	1	37.9048
	1843	um10756	1	chr18	173339	173479	0.238485	0.787055	0.30301	0.0191163	0.207901	0.091949	0	3.29541
	1844	um10757	1	chr18	175453	175534	8.80315	86.4779	0.101797	1.50312	67.3034	0.0223335	1	4.55802
	1845	um10757	2	chr18	174990	175111	4.2724	86.4779	0.0494045	1.21691	67.3034	0.0180809	1	2.73241
	1846	um10757	3	chr18	174807	174897	3.69811	86.4779	0.0427637	1.37666	67.3034	0.0204545	1	2.09067
	1847	um10758.2	1	chr18	191921	192516	12.1208	24.5583	0.493552	3.31119	11.7603	0.281557	1	1.75294
	1848	um10760	1	chr04	633063	633158	31.8638	54.9573	0.579793	6.91234	63.8508	0.108258	1	5.35568
	1849	um10763	1	chr04	652887	652982	15.2892	36.0253	0.424403	13.6905	28.6287	0.478208	1	0.887486
	1850	um10763	2	chr04	653125	653220	20.1784	36.0253	0.560116	17.1422	28.6287	0.598776	1	0.935436
	1851	um10766	1	chr04	659560	659661	10.5477	57.2449	0.184256	2.40853	43.7051	0.0551087	1	3.34351
	1852	um10769	1	chr04	687277	687386	1.50687	15.3538	0.098143	0.384569	13.8197	0.0278275	1	3.52683
	1853	um10771	1	chr04	693102	693175	7.3079	29.5321	0.247457	2.95019	30.2014	0.0976838	1	2.53324
	1854	um10772	1	chr04	693981	694057	12.9086	100.424	0.128542	1.67877	127.451	0.0131719	1	9.75878
	1855	um10772	2	chr04	693645	693731	11.791	100.424	0.117412	1.75963	127.451	0.0138063	1	8.50423
	1856	um10777	1	chr04	755430	755548	102.516	291.438	0.351758	102.716	305.003	0.336771	1	1.0445
	1857	um10781	1	chr04	776992	777201	6.61586	36.4631	0.18144	1.88015	33.1534	0.0567106	1	3.1994
	1858	um10781	2	chr04	776517	776614	2.57024	36.4631	0.070489	0.460363	33.1534	0.0138859	1	5.07631
	1859	um10783	1	chr04	792569	792819	31.5474	205.963	0.15317	20.71	272.2	0.0760836	1	2.01319
	1860	um10783	2	chr04	792844	792956	26.7607	205.963	0.12993	8.85684	272.2	0.032538	1	3.99317
	1861	um10783	3	chr04	793326	793418	13.5105	205.963	0.0655969	4.15765	272.2	0.0152743	1	4.2946
	1862	um10787	1	chr01	2351045	2351760	10.171	120.503	0.0844043	4.18814	107.502	0.0389588	1	2.1665
	1863	um10789	1	chr02	498699	498803	0.299103	1.37836	0.216999	0.0367724	0.565439	0.0650335	0	3.33672
	1864	um10793	1	chr02	561399	561509	11.4598	11.9001	0.962996	8.15917	15.8548	0.514617	1	1.87129
	1865	um10793	2	chr02	561773	561861	8.67122	11.9001	0.728667	4.27285	15.8548	0.269499	1	2.70379
	1866	um10796	1	chr02	582248	582659	20.7942	23.0561	0.901897	21.9205	23.929	0.916064	0	0.984535
	1867	um10799	1	chr03	208965	209050	3.93386	20.6381	0.190612	0.45815	15.9396	0.0287428	1	6.63163
	1868	um10799	2	chr03	208631	208719	2.74645	20.6381	0.133077	0.833802	15.9396	0.05231	1	2.54401
	1869	um10804	1	chr03	251812	252012	12.4498	186.803	0.0666465	6.47756	178.916	0.0362044	1	1.84084
	1870	um10804	2	chr03	252163	252318	21.3857	186.803	0.114482	8.45057	178.916	0.047232	1	2.42383
	1871	um10806	1	chr03	281147	281794	16.4048	16.0704	1.02081	12.7262	13.585	0.936779	0	1.08971
	1872	um10808	1	chr03	313703	313896	21.3493	45.1413	0.472944	20.4032	92.0281	0.221706	1	2.1332
	1873	um10808	2	chr03	313933	314052	98.8476	45.1413	2.18974	94.2222	92.0281	1.02384	0	2.13875
	1874	um10811	1	chr03	321742	321919	38.1415	34.6224	1.10164	41.4467	38.7828	1.06869	0	1.03084
	1875	um10815	1	chr03	348934	349101	42.0102	141.864	0.29613	3.66546	68.0939	0.0538294	1	5.50126
	1876	um10815	2	chr03	349566	349683	22.4762	141.864	0.158435	3.7342	68.0939	0.0548389	1	2.8891
	1877	um10816	1	chr03	365586	365703	5.58635	64.0834	0.0871731	2.1263	99.9421	0.0212753	1	4.09739
	1878	um10816	2	chr03	365455	365565	11.6071	64.0834	0.181125	6.36211	99.9421	0.063658	1	2.84529
	1879	um10816	3	chr03	365341	365445	7.78796	64.0834	0.121528	7.90216	99.9421	0.0790675	1	1.53702
	1880	um10820	1	chr03	384087	384200	54.6704	118.308	0.4621	4.01786	166.183	0.0241773	1	19.113
	1881	um10820	2	chr03	383885	383980	26.8776	118.308	0.227182	2.10031	166.183	0.0126385	1	17.9754
	1882	um10823	1	chr08	463984	464078	15.7635	57.9796	0.27188	2.73068	60.2892	0.045293	1	6.00269
	1883	um10825	1	chr08	479589	479680	0.69034	10.9191	0.0632235	0.088006	10.5345	0.00835411	1	7.56795
	1884	um10826	1	chr08	482214	482311	4.52675	24.8997	0.181799	1.35995	25.2568	0.053845	1	3.37635
	1885	um10832	1	chr08	548247	548597	22.8768	343.505	0.0665982	8.51347	396.302	0.0214823	1	3.10014
	1886	um10832	2	chr08	548735	548843	21.8576	343.505	0.0636312	14.443	396.302	0.0364444	1	1.74598
	1887	um10833	1	chr08	558030	558171	3.19768	7.1942	0.444481	0.251475	6.31782	0.0398042	0	11.1667
	1888	um10838	1	chr08	601230	601317	7.52116	23.7506	0.316672	1.13087	24.0976	0.0469288	1	6.74794
	1889	um10839	1	chr08	607688	607792	5.86407	129.759	0.045192	0.913096	104.727	0.00871879	1	5.18329
	1890	um10841	1	chr08	614443	614977	47.412	770.236	0.0615552	19.26	604.456	0.0318634	1	1.93184
	1891	um10842	1	chr08	616683	617270	41.156	1536.23	0.0267902	12.7285	1187.59	0.0107179	1	2.49958
	1892	um10844	1	chr14	83192	83308	7.31017	73.0307	0.100097	5.19274	79.3194	0.0654663	1	1.52899
	1893	um10844	2	chr14	83455	83549	33.9735	73.0307	0.465195	31.0058	79.3194	0.390898	1	1.19007
	1894	um10845	1	chr14	93031	93055	1.70346	2.50524	0.679959	1.77996	2.1423	0.830865	0	0.818375
	1895	um10846	1	chr14	100118	100408	3.11769	8.83162	0.353015	3.63476	5.74167	0.63305	0	0.557641
	1896	um10846	2	chr14	99406	99441	7.91791	8.83162	0.896541	11.1251	5.74167	1.93761	0	0.462704
	1897	um10846	3	chr14	99102	99145	6.95971	8.83162	0.788044	7.51039	5.74167	1.30805	0	0.602457
	1898	um10847	1	chr14	100918	101049	7.43332	237.737	0.031267	4.1378	194.827	0.0212383	1	1.4722
	1899	um10847	2	chr14	101239	101330	5.04207	237.737	0.0212086	0.532073	194.827	0.002731	1	7.76589
	1900	um10847	3	chr14	101399	101504	4.04483	237.737	0.0170139	0.177839	194.827	0.000912802	1	18.6392
	1901	um10848	1	chr14	103461	103540	0.62623	6.12101	0.102308	0	5.09089	0	0
	1902	um10848	2	chr14	102190	102337	1.90539	6.12101	0.311286	0.347723	5.09089	0.068303	0	4.55744
	1903	um10852	1	chr17	458818	459282	14.918	36.3782	0.41008	7.46689	41.1061	0.181649	1	2.25754
	1904	um10853	1	chr17	461488	461649	0.0204557	0.0510052	0.401052	0.0237536	0.165654	0.143393	0	2.79688
	1905	um10856	1	chr17	488126	488228	6.41115	15.0153	0.426974	1.50712	16.0455	0.093928	1	4.54576
	1906	um10858	1	chr17	536205	536298	3.47805	53.5985	0.0648909	0.619089	31.3215	0.0197656	1	3.28301
	1907	um10858	2	chr17	536409	536506	4.58399	53.5985	0.0855247	1.08172	31.3215	0.0345361	1	2.47638
	1908	um10859	1	chr17	542583	543029	4.7531	257.143	0.0184843	1.84199	353.317	0.00521341	1	3.54552
	1909	um10859	2	chr17	543281	543392	3.99139	257.143	0.0155221	1.86934	353.317	0.00529084	1	2.93376
	1910	um10864	1	chr20	461329	461479	2.34535	15.3067	0.153224	1.05912	15.0011	0.0706027	1	2.17024
	1911	um10865	1	chr20	475017	475103	0.763173	1.60951	0.474165	0.0308835	0.840976	0.0367234	0	12.9118
	1912	um10865	2	chr20	475187	475294	2.2448	1.60951	1.39471	0.897656	0.840976	1.0674	0	1.30665
	1913	um10871	1	chr03	966110	966202	4.34765	47.9515	0.0906677	0.912365	75.5422	0.0120776	1	7.50712
	1914	um10873	1	chr03	977667	977744	3.58456	16.7682	0.213771	0.23757	14.8368	0.0160122	1	13.3505
	1915	um10874	1	chr03	979200	979288	1.53343	14.0429	0.109196	0.594132	11.939	0.049764	1	2.19427
	1916	um10875	1	chr03	983130	983238	22.2521	205.391	0.10834	9.79008	213.344	0.0458887	1	2.36093
	1917	um10876	1	chr03	984657	984767	2.56564	68.3454	0.0375393	0.596401	58.8166	0.01014	1	3.7021
	1918	um10878	1	chr03	1002694	1002776	1.30271	15.4404	0.0843703	0.298466	14.7699	0.0202077	1	4.17516
	1919	um10878	2	chr03	1002800	1002883	2.86852	15.4404	0.185781	0.570504	14.7699	0.038626	1	4.80973
	1920	um10878	3	chr03	1002975	1003069	2.58761	15.4404	0.167587	0.731295	14.7699	0.0495124	1	3.38476
	1921	um10879	1	chr03	1003818	1003932	5.06027	71.7507	0.0705257	1.46741	59.2761	0.0247555	1	2.84889
	1922	um10881	1	chr03	1045166	1045248	6.87321	9.46903	0.725862	5.08378	6.88548	0.738333	0	0.98311
	1923	um10882	1	chr12	128555	128673	13.7857	33.4497	0.412131	11.1115	29.8869	0.371783	1	1.10853
	1924	um10885.2	1	chr12	145379	145981	11.8968	16.4263	0.724253	1.47811	4.01129	0.368487	1	1.96548
	1925	um10886.2	1	chr12	146815	147042	11.2615	11.8705	0.948695	3.13779	9.55076	0.328538	1	2.88763
	1926	um10893	1	chr12	257756	257898	3.50021	11.2496	0.311141	1.2379	8.0936	0.152948	1	2.03429
	1927	um10893	2	chr12	257982	258171	5.01229	11.2496	0.445553	0.949722	8.0936	0.117342	1	3.79704
	1928	um10898	1	chr20	494136	494213	21.3186	253.478	0.0841041	3.98663	335.15	0.011895	1	7.07052
	1929	um10898	2	chr20	494013	494110	25.1824	253.478	0.0993475	6.96023	335.15	0.0207675	1	4.7838
	1930	um10898	3	chr20	493698	493781	8.32612	253.478	0.0328475	1.83469	335.15	0.00547422	1	6.00039
	1931	um10898	4	chr20	493145	493241	10.8353	253.478	0.0427465	2.50177	335.15	0.00746462	1	5.72654
	1932	um10902.2	1	chr13	229849	229944	4.91217	44.3823	0.110679	1.30105	28.6079	0.0454788	1	2.43363
	1933	um10902.2	2	chr13	230073	230144	13.015	44.3823	0.293248	2.41745	28.6079	0.0845027	1	3.47028
	1934	um10902.2	3	chr13	230281	230369	8.94116	44.3823	0.201458	2.50543	28.6079	0.0875784	1	2.30032
	1935	um10903	1	chr13	232427	232518	20.2472	126.217	0.160416	18.9834	122.77	0.154626	1	1.03745
	1936	um10904	1	chr13	233312	233391	93.6854	121.1	0.773621	3.19026	117.846	0.0270715	1	28.5769
	1937	um10905	1	chr13	236209	236290	1.40288	29.3026	0.0478756	0.047214	46.358	0.00101846	1	47.0076
	1938	um10905	2	chr13	236061	236147	2.16229	29.3026	0.0737918	0.731719	46.358	0.0157841	1	4.67507
	1939	um10905	3	chr13	235822	235957	1.76232	29.3026	0.0601419	1.52609	46.358	0.0329197	1	1.82693
	1940	um10905	4	chr13	235673	235768	2.03104	29.3026	0.0693124	0.381753	46.358	0.00823488	1	8.41693
	1941	um10906	1	chr13	237066	237143	6.0729	32.2563	0.18827	0.619369	32.3269	0.0191595	1	9.82647
	1942	um10907	1	chr13	239207	239314	14.6464	119.153	0.122921	2.28465	125.193	0.018249	1	6.73573
	1943	um10907	2	chr13	238942	239108	2.36957	119.153	0.0198868	0.56748	125.193	0.00453284	1	4.38726
	1944	um10907	3	chr13	238518	238698	2.24593	119.153	0.0188491	0.911506	125.193	0.00728081	1	2.58888
	1945	um10909.2	1	chr13	275121	275240	7.98455	19.0502	0.419131	0.176553	13.1747	0.0134009	1	31.2763
	1946	um10910	1	chr13	284144	284230	5.00772	9.40107	0.532675	1.29496	10.7907	0.120007	1	4.43869
	1947	um10914	1	chr16	340531	340837	0.811102	6.13497	0.13221	0.28041	7.64157	0.0366953	0	3.60291
	1948	um10917	1	chr16	387368	387456	20.0766	200.462	0.100152	8.18767	187.067	0.0437688	1	2.2882
	1949	um10917	2	chr16	387501	387633	19.7189	200.462	0.0983673	4.30987	187.067	0.0230392	1	4.26956
	1950	um10917	3	chr16	387667	387767	21.4701	200.462	0.107103	6.09021	187.067	0.0325564	1	3.28977
	1951	um10917	4	chr16	387838	387927	9.9997	200.462	0.0498833	3.72608	187.067	0.0199185	1	2.50437
	1952	um10917	5	chr16	388013	388118	7.29399	200.462	0.0363859	3.43583	187.067	0.0183669	1	1.98106
	1953	um10918	1	chr16	394660	394767	6.45105	65.9526	0.0978133	2.98456	75.4085	0.0395785	1	2.47137
	1954	um10923.2	1	chr01	1800151	1800256	1.84557	5.04436	0.365869	0.664844	4.80635	0.138326	0	2.64497
	1955	um10923.2	2	chr01	1800357	1800652	1.15993	5.04436	0.229946	0.33639	4.80635	0.0699886	0	3.28548
	1956	um10925	1	chr01	1814074	1814208	11.9113	24.2806	0.490569	2.59882	19.2024	0.135338	1	3.62476
	1957	um10925	2	chr01	1814463	1814545	7.8262	24.2806	0.322324	1.00499	19.2024	0.0523368	1	6.15864
	1958	um10929	1	chr01	1831467	1831567	8.88786	102.285	0.0868928	2.56724	97.6921	0.0262789	1	3.30656
	1959	um10936	1	chr16	286612	286728	4.49806	61.9798	0.0725729	1.05147	49.964	0.0210445	1	3.44854
	1960	um10937	1	chr16	288226	288309	38.0788	67.2025	0.566628	5.34906	72.0761	0.074214	1	7.63505
	1961	um10937	2	chr16	288790	288875	3.65698	67.2025	0.0544173	1.00876	72.0761	0.0139957	1	3.88813
	1962	um10937	3	chr16	289098	289203	9.53883	67.2025	0.141942	4.27728	72.0761	0.0593439	1	2.39185
	1963	um10938	1	chr16	295868	296159	14.8604	188.672	0.0787633	9.66372	292.294	0.0330617	1	2.38231
	1964	um10940	1	chr16	300231	300330	9.24752	110.667	0.0835613	0.60064	77.2857	0.00777168	1	10.752
	1965	um10940	2	chr16	300004	300116	2.73939	110.667	0.0247533	0.21112	77.2857	0.00273168	1	9.06157
	1966	um10940	3	chr16	299743	299814	57.4714	110.667	0.519316	5.51299	77.2857	0.0713326	1	7.28021
	1967	um10953	1	chr08	461805	461986	13.5908	1120.38	0.0121305	7.87092	1367.81	0.0057544	1	2.10805
	1968	um10955	1	chr01	646261	646365	6.15724	29.5309	0.208502	11.1387	30.6825	0.363031	1	0.574336
	1969	um10956	1	chr01	652164	652269	38.8776	1943.55	0.0200034	2.04797	1559.89	0.0013129	1	15.2361
	1970	um10956	2	chr01	652327	653248	38.8182	1943.55	0.0199728	11.2347	1559.89	0.00720223	1	2.77315
	1971	um10957	1	chr01	657995	658078	26.3052	46.5375	0.565248	6.63337	53.8456	0.123192	1	4.58834
	1972	um10958	1	chr01	658970	659054	0.898964	5.15406	0.174419	0.154535	4.67778	0.0330359	0	5.27967
	1973	um10958	2	chr01	658752	658839	2.88775	5.15406	0.560286	0.850026	4.67778	0.181715	0	3.08332
	1974	um10959	1	chr01	672108	672236	3.42055	2.7197	1.25769	3.23668	2.93255	1.10371	0	1.13952
	1975	um10959	2	chr01	672351	672441	1.45292	2.7197	0.534219	1.95517	2.93255	0.666712	0	0.801273
	1976	um10961	1	chr01	693619	693729	15.2405	329.556	0.0462455	6.32933	299.529	0.0211309	1	2.18853
	1977	um10961	2	chr01	693752	693842	13.0913	329.556	0.0397242	1.25371	299.529	0.00418561	1	9.49067
	1978	um10961	3	chr01	693951	694046	7.90848	329.556	0.0239974	2.37882	299.529	0.00794185	1	3.02164
	1979	um10962	1	chr01	694916	695083	0.210542	0.267033	0.78845	0.10063	0.277892	0.362121	0	2.17731
	1980	um10980	1	chr22	398693	398796	13.8708	17.3002	0.801773	17.8191	18.7381	0.950958	0	0.843122
	1981	um10980	2	chr22	399762	399763	0	17.3002	0	0	18.7381	0	1	n.c.
	1982	um10980	3	chr22	400401	400421	106.049	17.3002	6.12992	91.8335	18.7381	4.9009	0	1.25077
	1983	um10980	4	chr22	401145	401268	8.79135	17.3002	0.508164	10.0843	18.7381	0.538173	1	0.94424
	1984	um10983.2	1	chr13	320668	320756	4.18259	16.1501	0.258982	0.858194	9.07645	0.0945517	1	2.73906
	1985	um10983.2	2	chr13	320964	321046	5.67952	16.1501	0.351671	0.768403	9.07645	0.0846589	1	4.15398
	1986	um10983.2	3	chr13	321320	321416	3.70262	16.1501	0.229263	0.953099	9.07645	0.105008	1	2.1833
	1987	um10984	1	chr13	322173	322290	3.19264	43.7918	0.0729048	1.78515	38.4095	0.0464769	1	1.56863
	1988	um10988	1	chr13	343180	343253	11.6952	47.4556	0.246446	3.33364	47.3898	0.070345	1	3.50338
	1989	um10988	2	chr13	342954	343059	5.53433	47.4556	0.116621	3.02801	47.3898	0.0638958	1	1.82518
	1990	um10988	3	chr13	342729	342816	7.02962	47.4556	0.14813	2.4873	47.3898	0.052486	1	2.82228
	1991	um10989	1	chr13	345837	346012	17.5986	165.067	0.106615	3.20294	149.195	0.0214681	1	4.9662
	1992	um10989	2	chr13	345316	345423	29.1022	165.067	0.176305	1.36165	149.195	0.00912666	1	19.3176
	1993	um10993	1	chr23	14222	14359	2.4886	36.4843	0.06821	0.842993	31.2822	0.026948	1	2.53117
	1994	um10996	1	chr23	50176	50265	0.806905	1.64269	0.491209	0.0599131	1.57498	0.0380406	0	12.9128
	1995	um10999	1	chr23	62311	62395	8.87235	25.1403	0.352913	2.67537	25.7197	0.10402	1	3.39274
	1996	um11008	1	chr08	716123	716447	0.305536	2.16381	0.141203	0.109501	0.555593	0.197089	0	0.716442
	1997	um11008	2	chr08	719152	719266	2.38472	2.16381	1.1021	0.549732	0.555593	0.989452	0	1.11384
[truncated: 1,001 more rows]
