# Supplementary material for: The SPF27 Homologue Num1 Connects Splicing and Kinesin 1-Dependent Cytoplasmic Trafficking in Ustilago maydis
Source: PLoS Genet. 2014 Jan 2;10(1):e1004046. doi: 10.1371/journal.pgen.1004046 (PMC3879195; doi:10.1371/journal.pgen.1004046)
Supplement: Table S2 — Intron containing genes within the FunCats “cell cycle” or “DNA repair”. (XLSX) [file pgen.1004046.s029.xlsx]

## Sheet: DataFrame
			Table S2: Intron containing genes within the FunCats "Cell Cycle" or "DNA Repair"
		MUMDB1	Intron number2	Gene3	Annotation4	FunCat5	position of introns6			Intron expression (FPKM) ∆num17	Gene expression (FPKM) ∆num18	Intron retention rate ∆num19	Intron expression (FPKM) wt7	Gene expression (FPKM) wt8	Intron retention rate wt9	filter10	Fold change retention rate11
							chr	start	stop
	1	um00205	1		related to HSP12 - heat shock protein	DNA_repair	chr01	536956	537052	2.5149	89.4419	0.0281177	2.12972	136.64	0.0155864	1	1.80399
	2	um00256	1		related to 3-oxoacyl-[acyl-carrier protein] reductase	Cell_Cycle	chr01	683897	683994	4.79183	102.174	0.0468986	1.90463	109.765	0.0173519	1	2.70279
			2				chr01	684013	684086	5.6187	102.174	0.0549914	0.757249	109.765	0.00689885	1	7.9711
			3				chr01	684665	684746	13.8963	102.174	0.136006	7.6908	109.765	0.0700664	1	1.94111
			4				chr01	684840	684922	4.80647	102.174	0.0470419	2.0514	109.765	0.0186891	1	2.51708
	3	um00387	1		probable ADP-ribosylation factor	Cell_Cycle	chr01	1089872	1090196	9.34344	512.91	0.0182165	4.20273	654.577	0.00642052	1	2.83723
			2				chr01	1089700	1089779	86.0484	512.91	0.167765	1.75717	654.577	0.00268443	1	62.4955
			3				chr01	1089495	1089607	13.0617	512.91	0.0254659	1.92798	654.577	0.00294538	1	8.64605
	4	um00469	1		probable histone H2A F/Z family member HTZ1	DNA_repair, Cell_Cycle	chr01	1343616	1344185	9.696	54.4387	0.178109	5.85265	39.9592	0.146466	1	1.21604
	5	um00525	1	ubc1	probable UBC1 - E2 ubiquitin-conjugating enzyme	DNA_repair, Cell_Cycle	chr01	1518499	1518587	4.971	42.977	0.115666	0.840828	51.3635	0.0163701	1	7.0657
			2				chr01	1518289	1518425	4.55779	42.977	0.106052	0.824315	51.3635	0.0160487	1	6.60814
			3				chr01	1517775	1517878	5.32773	42.977	0.123967	3.05903	51.3635	0.0595565	1	2.0815
			4				chr01	1517623	1517716	3.59841	42.977	0.0837288	1.93943	51.3635	0.0377589	1	2.21746
	6	um00560	1		probable glycogen synthase kinase 3 alpha	DNA_repair, Cell_Cycle	chr01	1634836	1635182	9.5107	93.1373	0.102115	2.6279	91.3064	0.0287811	1	3.54799
	7	um00561.2	1		related to cell cycle arrest protein BUB2	Cell_Cycle	chr01	1637468	1637560	3.4068	11.4774	0.296828	1.04032	11.2585	0.0924032	1	3.21231
	8	um00584	1		probable casein kinase-1 hhp1	DNA_repair, Cell_Cycle	chr01	1710509	1710648	6.13843	67.7834	0.0905596	0.510626	71.7411	0.00711762	1	12.7233
	9	um00687	1		conserved hypothetical protein	Cell_Cycle	chr01	2016952	2017099	14.1886	25.1583	0.563972	13.1944	27.1226	0.486475	1	1.1593
	10	um00774	1	Rac1	Rac1 GTP binding protein	Cell_Cycle	chr01	2314475	2314583	45.7887	160.013	0.286156	7.99143	231.663	0.0344959	1	8.29536
	11	um00802	1		related to RRB1 - involved in the regulation of ribosome biosynthesis	DNA_repair, Cell_Cycle	chr01	2405582	2405867	5.23589	30.6119	0.171041	0.873016	17.948	0.0486416	1	3.51635
	12	um00906.2	1		conserved hypothetical protein	DNA_repair	chr02	268267	268356	6.67987	73.8275	0.0904794	1.63773	69.4582	0.0235786	1	3.83734
			2				chr02	268049	268173	10.2076	73.8275	0.138262	4.18437	69.4582	0.060243	1	2.29508
	13	um00924	1		probable translation elongation factor eEF-1 alpha chain	Cell_Cycle	chr02	315752	315989	306.155	4739.4	0.0645979	40.0318	4498.11	0.00889968	1	7.25845
	14	um00964	1		related to NOG2 - GTPase involved in ribosomal large subunit-nucleus export	Cell_Cycle	chr02	441441	441930	16.4158	40.4036	0.406295	4.57771	24.4227	0.187437	1	2.16763
	15	um00986	1	Ras1	small G-protein Ras1	Cell_Cycle	chr02	513336	513467	20.5672	187.173	0.109883	10.0045	303.178	0.0329989	1	3.32991
	16	um01093	1		related to EPL1 - Component of histone H4/H2A acetyltransferase complex	DNA_repair	chr02	851733	852225	1.16504	11.9895	0.0971715	0.22583	15.4679	0.0145999	1	6.65561
	17	um01094	1		related to CKB1 - casein kinase II, beta subunit	Cell_Cycle	chr02	858144	858264	6.78466	46.1662	0.146962	1.01976	33.5871	0.0303616	1	4.84039
	18	um01189	1	efb1	probable EFB1 - translation elongation factor eEF1beta	DNA_repair, Cell_Cycle	chr02	1168541	1168972	32.3755	997.402	0.0324598	14.9492	916.16	0.0163172	1	1.9893
	19	um01208	1	rad6	probable RAD6 - E2 ubiquitin-conjugating enzyme	DNA_repair, Cell_Cycle	chr02	1221593	1221694	5.29478	74.4987	0.0710721	0.653109	53.0952	0.0123007	1	5.77789
	20	um01209	1	ssc1	probable SSC1 - mitochondrial HSP70 member	Cell_Cycle	chr02	1225143	1225279	3.67881	246.622	0.0149168	0.345081	183.522	0.00188033	1	7.93308
			2				chr02	1224905	1225070	3.02918	246.622	0.0122827	0.0785493	183.522	0.000428011	1	28.6971
	21	um01275	1	pre3	probable PRE3 - 20S proteasome subunit (beta1)	Cell_Cycle	chr02	1421104	1421214	12.5184	118.469	0.105668	2.57123	125.573	0.020476	1	5.16059
	22	um01296	1		related to RIX7 - AAA-type ATPase required for biogenesis and nuclear export of 60S ribosomal subunits	DNA_repair, Cell_Cycle	chr02	1492874	1493142	3.86559	15.7435	0.245535	0.908629	10.1589	0.0894417	1	2.7452
	23	um01341	1		probable iron inhibited ABC transporter 2	DNA_repair	chr02	1592490	1592583	8.64128	124.605	0.0693492	0.968802	125.099	0.00774431	1	8.95487
	24	um01366	1	bmh1	probable BMH1 - 14-3-3 protein epsilon	Cell_Cycle	chr02	1653013	1653241	21.4717	943.418	0.0227595	10.2006	980.886	0.0103994	1	2.18854
	25	um01370.2	1		related to Thioredoxin	Cell_Cycle	chr02	1665154	1665258	7.23924	72.6003	0.0997136	2.91879	57.1023	0.051115	1	1.95077
	26	um01390	1		conserved hypothetical protein	DNA_repair	chr02	1719371	1719471	4.04694	24.6948	0.163878	0.0531196	15.1968	0.00349545	1	46.8834
	27	um01391	1		related to phosphoprotein phosphatase 2C	Cell_Cycle	chr02	1722980	1723057	18.0615	51.6506	0.349686	0.698328	31.9174	0.0218792	1	15.9825
			2				chr02	1722825	1722919	4.3236	51.6506	0.0837086	0.819537	31.9174	0.0256768	1	3.26008
			3				chr02	1722472	1722564	5.98817	51.6506	0.115936	1.50185	31.9174	0.0470543	1	2.46388
			4				chr02	1721975	1722077	23.5839	51.6506	0.456605	3.34435	31.9174	0.104781	1	4.35769
			5				chr02	1721664	1721740	4.326	51.6506	0.0837552	0.547352	31.9174	0.017149	1	4.88396
	28	um01504	1		probable Histone H2A	DNA_repair, Cell_Cycle	chr03	205545	205639	13.0301	151.434	0.0860452	7.0533	163.948	0.0430215	1	2.00005
	29	um01577	1		conserved hypothetical protein	DNA_repair	chr03	437650	437737	14.3355	21.6104	0.663363	4.13935	30.7224	0.134734	1	4.9235
	30	um01607	1		related to Translin	Cell_Cycle	chr03	520191	520333	21.503	30.6014	0.702682	10.3526	38.9285	0.265938	1	2.64228
	31	um01651	1		probable GTP-binding protein Rab11	Cell_Cycle	chr03	648544	648769	5.92523	173.807	0.0340908	2.13551	206.476	0.0103427	1	3.29614
			2				chr03	648850	648995	11.5835	173.807	0.0666455	7.62321	206.476	0.0369206	1	1.8051
	32	um02088	1	adk1	probable ADK1 - adenylate kinase, cytosolic	Cell_Cycle	chr05	206374	206497	2.45157	138.828	0.017659	0.328538	127.596	0.00257482	1	6.85836
	33	um02103	1	rrd2	probable RRD2 - Activator of the phosphotyrosyl phosphatase activity of PP2A	DNA_repair	chr05	257465	257567	9.07788	22.0614	0.411482	0.257658	16.8558	0.0152861	1	26.9188
	34	um02346	1		probable RNA-binding protein	DNA_repair, Cell_Cycle	chr05	925719	925979	3.48883	27.0759	0.128854	1.30044	23.4111	0.0555481	1	2.31968
	35	um02357	1		probable osmotic sensitive-2 protein (putative mitogen-activated protein (MAP) kinase homolog)	Cell_Cycle	chr05	948542	948634	4.43168	29.0046	0.152792	0.738046	42.3565	0.0174246	1	8.76874
			2				chr05	948297	948498	1.36462	29.0046	0.0470482	0.402899	42.3565	0.00951209	1	4.94615
	36	um02415	1		related to anti-silencing protein 1	DNA_repair	chr05	1116351	1116445	3.56042	21.2323	0.167689	0.640974	15.366	0.0417138	1	4.01999
	37	um02426	1		probable ubiquitin-conjugating enzyme E2	DNA_repair, Cell_Cycle	chr05	1150524	1150667	7.31617	52.2666	0.139978	2.77708	60.8637	0.0456278	1	3.06782
	38	um02440	1	rpl4a	probable RPL40A - Ubiquitin	DNA_repair, Cell_Cycle	chr05	1196543	1197174	33.6774	1165.33	0.0288995	15.3509	973.329	0.0157715	1	1.83238
	39	um02442	1		related to translation elongation factor eEF1, gamma chain	DNA_repair, Cell_Cycle	chr05	1200201	1200629	22.2172	614.308	0.0361663	13.2874	551.11	0.0241102	1	1.50004
	40	um02445	1		probable serine/threonine protein phosphatase ppe1	Cell_Cycle	chr05	1211880	1211957	5.05214	28.7431	0.175769	0.237834	23.699	0.0100356	1	17.5145
	41	um02559	1	yrb1	probable YRB1 - ran-specific GTPase-activating protein	Cell_Cycle	chr06	175253	175360	14.0902	541.045	0.0260426	3.88321	549.915	0.00706148	1	3.68799
	42	um02579	1		related to RFA2 - DNA replication factor A, 36 kDa subunit	DNA_repair	chr06	236467	236666	4.19344	59.5777	0.070386	1.15585	43.9392	0.0263058	1	2.67569
			2				chr06	235992	236106	6.02667	59.5777	0.101156	0.71264	43.9392	0.0162188	1	6.23699
	43	um02645	1	dib1	probable DIB1 - 17-kDa component of the U4/U6aU5 tri-snRNP	Cell_Cycle	chr06	465299	465401	6.11411	31.4129	0.194637	1.44259	27.3481	0.0527492	1	3.68986
			2				chr06	465104	465201	3.69553	31.4129	0.117644	0.982281	27.3481	0.0359177	1	3.27537
	44	um02662	1		probable periodic tryptophan protein PWP2	DNA_repair, Cell_Cycle	chr06	513685	513953	2.99628	25.6413	0.116854	0.589368	17.9448	0.0328434	1	3.55791
	45	um02709	1	hht1	probable HHT1 - histone H3	Cell_Cycle	chr06	670716	670833	3.44312	79.7468	0.0431757	0.867202	78.2549	0.0110818	1	3.89611
	46	um02739	1		probable nik-1 protein (Os-1p protein)	Cell_Cycle	chr06	775979	776089	2.19348	11.5609	0.189733	0.0484751	13.6854	0.00354211	1	53.5649
	47	um02752	1		putative protein	DNA_repair, Cell_Cycle	chr06	818159	818239	22.0948	34.337	0.643471	2.97352	62.5605	0.0475302	1	13.5381
	48	um02960	1		probable ser/thr protein phosphotase 2A regulatory subunit A	Cell_Cycle	chr07	465304	465481	10.3648	80.2636	0.129134	2.16312	77.8156	0.027798	1	4.64546
	49	um03156	1	Sho1	protein involved in surface sensing via MAP-kinase cascade	Cell_Cycle	chr08	89310	89411	27.6208	55.8776	0.494309	5.39139	99.0156	0.0544499	1	9.07824
	50	um03172	1		related to Zinc finger protein	Cell_Cycle	chr08	137331	137429	9.07851	195.606	0.0464122	0.455251	177.095	0.00257066	1	18.0546
			2				chr08	137103	137252	39.6853	195.606	0.202884	12.9091	177.095	0.0728935	1	2.78329
			3				chr08	136662	137085	43.2949	195.606	0.221337	15.3227	177.095	0.0865226	1	2.55815
			4				chr08	136420	136512	47.8139	195.606	0.24444	8.93214	177.095	0.0504369	1	4.84645
	51	um03210	1	cks1	probable CKS1 - cyclin-dependent kinases regulatory subunit	Cell_Cycle	chr08	253207	253277	7.02688	213.389	0.03293	1.1994	208.048	0.00576501	1	5.71204
			2				chr08	253322	253420	16.8031	213.389	0.0787442	4.24948	208.048	0.0204255	1	3.8552
			3				chr08	253625	253822	9.19777	213.389	0.0431034	5.53401	208.048	0.0265997	1	1.62045
	52	um03280	1	tup1	probable TUP1 - general transcription repressor	Cell_Cycle	chr08	491663	491760	4.73909	33.6371	0.140889	1.38025	35.7941	0.0385609	1	3.65367
			2				chr08	491842	491919	5.62686	33.6371	0.167281	2.02096	35.7941	0.0564607	1	2.96279
	53	um03290	1	Rad51	DNA repair protein RAD51	DNA_repair, Cell_Cycle	chr08	523682	523772	4.46001	21.1284	0.21109	1.08442	21.9773	0.0493427	1	4.27805
	54	um03301	1		related to SAP155 - SIT4-associating protein	Cell_Cycle	chr08	553380	553521	0.312066	18.2519	0.0170977	0.0378175	18.9281	0.00199795	1	8.55762
	55	um03336	1		related to UNR-interacting protein STRAP (serine-threonine kinase receptor-associated protein)	DNA_repair, Cell_Cycle	chr08	647732	647822	7.41677	37.0851	0.199993	1.82211	36.4482	0.0499918	1	4.00052
	56	um03443	1		related to ubiquitin-conjugating enzyme	DNA_repair, Cell_Cycle	chr09	154128	154216	13.1453	73.8366	0.178032	2.86946	77.8876	0.036841	1	4.83244
			2				chr09	154424	154511	6.24346	73.8366	0.0845579	1.7191	77.8876	0.0220716	1	3.83107
	57	um03449	1	37865	septin 3	Cell_Cycle	chr09	169007	169151	6.85498	301.44	0.0227408	2.08098	318.051	0.00654291	1	3.47564
	58	um03696	1		related to SIZ1 - E3-like factor in the SUMO pathway	Cell_Cycle	chr10	163982	164109	1.64933	12.102	0.136286	0.125959	11.7688	0.0107028	1	12.7337
	59	um03803	1	Tub2	gamma-tubulin	Cell_Cycle	chr10	472789	472873	4.07448	16.6848	0.244202	0.0634793	13.5971	0.00466859	1	52.3075
			2				chr10	472336	472425	7.78963	16.6848	0.466869	1.06203	13.5971	0.0781073	1	5.97727
	60	um03833	1		probable GTP-binding protein ypt1	Cell_Cycle	chr10	555851	556016	7.35981	239.255	0.0307614	1.77347	285.006	0.00622258	1	4.94351
			2				chr10	556081	556440	17.6223	239.255	0.0736549	9.32261	285.006	0.0327102	1	2.25174
	61	um03886	1		conserved hypothetical protein	DNA_repair, Cell_Cycle	chr11	51556	51637	0.742133	10.12	0.0733329	0.36119	11.3673	0.0317744	1	2.30792
			2				chr11	51850	52031	1.79015	10.12	0.176891	0.589915	11.3673	0.0518956	1	3.4086
	62	um03910	1		probable Calmodulin	DNA_repair, Cell_Cycle	chr11	143473	143669	16.8639	526.202	0.0320483	5.77755	596.938	0.00967864	1	3.31125
			2				chr11	143775	143860	22.951	526.202	0.0436163	10.2813	596.938	0.0172234	1	2.53239
	63	um03916	1	hht1	probable HHT1 - histone H3	Cell_Cycle	chr11	158964	159073	27.1688	761.475	0.0356792	11.6675	910.203	0.0128185	1	2.7834
	64	um03950	1		related to YRB2 - Ran-GTPase-binding protein involved in nuclear protein export	Cell_Cycle	chr11	272588	272669	7.46218	27.8317	0.268119	1.67301	23.2944	0.0718206	1	3.73317
			2				chr11	272212	272301	4.517	27.8317	0.162297	1.25963	23.2944	0.0540744	1	3.00137
	65	um03990	1		related to Short-chain dehydrogenase/reductase	Cell_Cycle	chr11	374526	374624	2.30415	14.1499	0.162839	0.374153	12.8206	0.0291837	1	5.57978
	66	um04070	1	Rho3	Rho3 GTP binding protein	Cell_Cycle	chr11	615593	615692	8.46813	18.701	0.452817	3.04705	16.8999	0.1803	1	2.51146
	67	um04179	1		probable multicatalytic endopeptidase complex chain PRE1	Cell_Cycle	chr12	259165	259317	9.30432	97.826	0.095111	4.23186	109.344	0.0387022	1	2.45751
	68	um04216	1		related to translation elongation factor HBS1 protein	Cell_Cycle	chr12	381717	381932	4.36595	24.0731	0.181363	1.21255	18.6024	0.0651823	1	2.78239
			2				chr12	380598	380724	11.2472	24.0731	0.467211	10.1154	18.6024	0.543767	1	0.859212
			3				chr12	380194	380280	10.0186	24.0731	0.416173	1.14449	18.6024	0.0615239	1	6.76442
	69	um04312	1		related to alpha-actinin	Cell_Cycle	chr14	16401	16507	4.45382	10.8013	0.41234	0.284014	11.9453	0.0237761	1	17.3426
	70	um04320	1		related to PTC3 - ser/thr protein phosphatase PP2C	Cell_Cycle	chr14	40393	40486	111.609	162.059	0.688696	1.14659	125.902	0.00910694	1	75.6232
			2				chr14	40154	40261	11.912	162.059	0.0735046	4.90716	125.902	0.0389759	1	1.8859
	71	um04477	1		conserved hypothetical protein	Cell_Cycle	chr14	582764	582940	5.20422	10.2672	0.50688	5.71681	12.2814	0.465484	1	1.08893
	72	um04518	1		related to UFD4 - Ubiquitin-protein ligase (E3)	Cell_Cycle	chr13	98039	98152	1.47638	12.5713	0.11744	0.114875	16.569	0.00693318	1	16.9389
	73	um04542	1		probable ubiquitin--protein ligase hus5	DNA_repair, Cell_Cycle	chr13	171932	172051	8.89946	45.7727	0.194427	2.25518	37.5244	0.0600991	1	3.23511
			2				chr13	171737	171848	2.85036	45.7727	0.0622722	1.02356	37.5244	0.0272771	1	2.28295
	74	um04579	1		related to TRX2 - thioredoxin II	Cell_Cycle	chr13	262120	262214	14.6159	59.2497	0.246683	3.31333	41.8582	0.0791561	1	3.11641
			2				chr13	262267	262379	9.63665	59.2497	0.162645	5.29807	41.8582	0.126572	1	1.285
			3				chr13	262658	262900	33.728	59.2497	0.569251	22.1517	41.8582	0.529208	1	1.07567
			4				chr13	263047	263131	7.75481	59.2497	0.130884	0.377317	41.8582	0.00901416	1	14.5198
	75	um04611	1		probable negative regulator sulfur controller-3	Cell_Cycle	chr13	361743	361873	18.4465	459.396	0.0401537	4.76962	410.374	0.0116226	1	3.45479
			2				chr13	361602	361681	53.6748	459.396	0.116838	18.9566	410.374	0.0461933	1	2.52932
			3				chr13	361286	361402	15.4127	459.396	0.0335499	3.09426	410.374	0.0075401	1	4.44953
			4				chr13	361083	361183	21.8053	459.396	0.0474651	8.94722	410.374	0.0218026	1	2.17704
	76	um04619	1		related to HSE1 - protein binds ubiquitin and mediates endosomal protein sorting	Cell_Cycle	chr13	399171	399244	20.7805	32.8991	0.631643	0.214482	28.0793	0.00763845	1	82.6926
	77	um04623	1	rfc3	probable RFC3 - DNA replication factor C, 40 kDa subunit	DNA_repair, Cell_Cycle	chr13	407050	407162	3.03637	34.9428	0.0868955	0.255879	23.9148	0.0106996	1	8.12139
	78	um04657	1		related to YTA7 - 26S proteasome subunit	DNA_repair, Cell_Cycle	chr13	506807	507048	4.90378	10.9856	0.446383	1.9116	11.7119	0.163219	1	2.73488
	79	um04865	1		related to DID4 - class E vacuolar-protein sorting and endocytosis factor	Cell_Cycle	chr17	485344	485433	7.76203	25.6393	0.302739	1.45731	30.7059	0.0474601	1	6.37881
	80	um04956	1	Ukc1	protein kinase Ukc1p	Cell_Cycle	chr15	228912	229010	10.1068	62.471	0.161784	1.37809	76.0174	0.0181286	1	8.92423
	81	um04962	1		related to ARG82 - dual-specificity inositol polyphosphate kinase required for regulation of phosphate- and nitrogen-responsive genes	DNA_repair	chr15	247110	247198	9.86317	29.7629	0.331392	8.33598	48.6295	0.171418	1	1.93323
	82	um05357	1		related to SSZ1 - regulator protein involved in pleiotropic drug resistance	Cell_Cycle	chr19	308310	308406	4.24434	98.3771	0.0431436	0.110877	74.1656	0.001495	1	28.8587
	83	um05365	1		probable protein phosphatase 2A regulatory B subunit	Cell_Cycle	chr19	334651	334939	4.73418	70.982	0.0666955	1.3171	58.515	0.0225088	1	2.96309
			2				chr19	334457	334553	6.45693	70.982	0.0909657	0.218217	58.515	0.00372926	1	24.3924
			3				chr19	334207	334306	11.6525	70.982	0.164161	1.74916	58.515	0.0298925	1	5.4917
	84	um05402	1		related to DOA1 - involved in ubiquitin-dependent proteolysis	DNA_repair, Cell_Cycle	chr19	462565	462670	1.46152	14.5379	0.100532	1.30039	17.5337	0.074165	1	1.35552
	85	um05403	1		probable proliferating cell nuclear antigen	DNA_repair	chr19	463717	463851	10.315	46.5692	0.221499	0.636896	40.9989	0.0155345	1	14.2586
			2				chr19	463923	464023	5.45009	46.5692	0.117032	0.873818	40.9989	0.0213132	1	5.49105
			3				chr19	464716	464806	9.7985	46.5692	0.210407	0.67346	40.9989	0.0164263	1	12.8092
	86	um05420	1		related to vacuolar transport protein ESP1	DNA_repair, Cell_Cycle	chr19	517015	517118	5.19128	24.2369	0.214189	0.565971	18.5489	0.0305124	1	7.01972
	87	um05482	1	tif2	probable TIF2 - translation initiation factor eIF4A	DNA_repair	chr18	138346	138792	19.8107	266.509	0.0743339	4.11507	219.752	0.018726	1	3.96956
	88	um05511	1		probable GTPase Rab7 protein	Cell_Cycle	chr18	232019	232102	8.37409	174.23	0.0480634	1.10345	233.766	0.00472032	1	10.1822
	89	um05654	1		probable ras-related GTP-binding protein	Cell_Cycle	chr16	109370	109456	18.4965	37.6822	0.490853	1.89935	35.0318	0.0542179	1	9.05335
	90	um05734	1	RhoI	GTPase Rho1	Cell_Cycle	chr16	359268	359675	24.0811	346.796	0.0694389	16.1441	418.563	0.0385702	1	1.80033
	91	um05820	1		hypothetical protein	Cell_Cycle	chr20	71287	71466	2.84379	19.3265	0.147144	0.170538	14.7325	0.0115756	1	12.7115
			2				chr20	71678	71793	3.68939	19.3265	0.190897	0.982225	14.7325	0.0666708	1	2.86328
	92	um05828	1		probable tubulin beta chain	Cell_Cycle	chr20	94956	95074	12.8749	735.588	0.0175029	4.89698	853.036	0.00574065	1	3.04894
	93	um05986	1	pup2	probable PUP2 - 20S proteasome subunit (alpha5)	Cell_Cycle	chr21	24638	24741	4.56581	102.633	0.0444869	0.510708	99.9083	0.00511176	1	8.70284
			2				chr21	24112	24202	3.49241	102.633	0.0340283	0.190724	99.9083	0.00190899	1	17.8253
	94	um06004	1	hnt1	probable HNT1 - Adenosine 5`-monophosphoramidase, member of the histidine triad (HIT) superfamily of nucleotide-binding proteins	Cell_Cycle	chr21	77593	77687	11.9784	93.3193	0.128359	1.49324	130.882	0.011409	1	11.2506
	95	um06013	1		related to Intersectin 1	Cell_Cycle	chr21	114889	114968	16.005	23.4199	0.683394	1.19294	23.6747	0.0503888	1	13.5624
			2				chr21	114264	114718	12.8102	23.4199	0.54698	9.5251	23.6747	0.402332	1	1.35952
	96	um06019	1	cmk1	probable CMK1 - Ca2+/calmodulin-dependent ser/thr protein kinase type I	Cell_Cycle	chr21	137356	137455	12.5882	31.4152	0.400705	2.44964	27.7359	0.0883199	1	4.53697
	97	um06140.2	1		related to programmed cell death protein (calcium-binding protein)	Cell_Cycle	chr21	454472	454550	2.4091	19.6414	0.122654	1.257	23.0045	0.0546416	1	2.24471
	98	um06275	1		conserved hypothetical protein	Cell_Cycle	chr04	595794	595906	7.49016	78.0143	0.0960101	2.6192	84.1538	0.031124	1	3.08476
	99	um06360	1	snu13	probable SNU13 - component of the U4/U6.U5 snRNP	Cell_Cycle	chr23	20508	20610	10.8672	173.013	0.0628114	0.550078	157.994	0.00348164	1	18.0407
	100	um06368	1		probable small subunit of ribonucleotide reductase	DNA_repair	chr23	46432	46523	2.13228	25.2293	0.0845157	0.661436	20.5525	0.0321828	1	2.62612
	101	um06376	1		probable GTP-binding protein SAR1	Cell_Cycle	chr23	63945	64127	7.41577	170.75	0.0434306	1.09971	182.421	0.00602844	1	7.20428
			2				chr23	64205	64339	7.49246	170.75	0.0438797	2.16855	182.421	0.0118876	1	3.6912
	102	um06387	1		related to TAF9 - TFIID and SAGA subunit	Cell_Cycle	chr23	96296	96397	6.8839	24.4269	0.281816	1.16256	19.2073	0.060527	1	4.65604
	103	um10006	1		related to SCJ1 protein	Cell_Cycle	chr01	63114	63191	5.30451	37.3622	0.141975	4.02076	35.4598	0.113389	1	1.25211
			2				chr01	63514	63600	5.61949	37.3622	0.150406	1.78206	35.4598	0.0502557	1	2.99281
	104	um10027	1	prp19	probable PRP19 - non-snRNP spliceosome component required for DNA repair	DNA_repair, Cell_Cycle	chr01	278945	279247	4.58341	37.3458	0.122729	1.71563	27.6094	0.0621395	1	1.97506
	105	um10038	1		probable multifunctional beta-oxidation protein	Cell_Cycle	chr01	385900	386092	0.248578	41.2216	0.00603028	0.0277722	92.4197	0.000300501	1	20.0674
			2				chr01	386335	386461	1.2304	41.2216	0.0298485	0.154777	92.4197	0.00167471	1	17.823
	106	um10056	1		related to serine/threonine-protein kinase	DNA_repair, Cell_Cycle	chr05	302850	303271	4.92807	23.5519	0.209243	1.96042	29.2927	0.0669252	1	3.12652
			2				chr05	303799	304420	7.57375	23.5519	0.321576	3.64726	29.2927	0.124511	1	2.58271
			3				chr05	304465	304870	2.76844	23.5519	0.117546	0.337287	29.2927	0.0115144	1	10.2086
	107	um10095	1		probable RNA helicase dbp2 (DEAD box protein)	DNA_repair	chr01	854945	856561	13.3996	43.0733	0.311089	13.881	43.913	0.316103	1	0.984137
			2				chr01	854833	854924	4.18802	43.0733	0.0972301	0.402042	43.913	0.00915542	1	10.62
	108	um10123	1	AGA1	S6K1-type AGC kinase	Cell_Cycle	chr01	1391583	1391660	12.981	104.15	0.124638	0.712974	131.154	0.00543615	1	22.9277
	109	um10146	1		probable CPC2 protein, guanine nucleotide-binding protein beta subunit-like	Cell_Cycle	chr05	1097380	1097902	23.5211	659.781	0.0356498	3.08738	479.312	0.00644128	1	5.53458
			2				chr05	1096478	1096857	51.1975	659.781	0.0775977	12.3026	479.312	0.0256672	1	3.02322
	110	um10153	1		probable 26S proteasome regulatory subunit Rpn10	DNA_repair	chr05	1147730	1147822	13.9371	94.1981	0.147955	6.73004	88.7799	0.0758059	1	1.95176
			2				chr05	1147446	1147558	10.108	94.1981	0.107306	2.90389	88.7799	0.0327088	1	3.28063
	111	um10156	1		probable proteine disulfate isomerase	Cell_Cycle	chr05	1203053	1203233	17.3886	384.319	0.0452453	14.5812	586.617	0.0248565	1	1.82026
	112	um10231	1		probable 26S proteasome non-atpase regulatory subunit 8	Cell_Cycle	chr02	1481578	1481664	6.38444	91.4701	0.0697981	2.14081	116.671	0.0183492	1	3.80388
	113	um10313	1	arl1	probable ARL1 - ADP-ribosylation factor	Cell_Cycle	chr06	558423	558505	9.54194	70.2348	0.135858	1.1633	80.3818	0.0144721	1	9.38753
			2				chr06	558796	558881	3.19802	70.2348	0.0455332	0.757829	80.3818	0.00942787	1	4.82964
	114	um10334	1		probable 40S ribosomal protein S3	DNA_repair	chr07	455797	456610	30.8576	694.347	0.0444411	5.71541	517.751	0.0110389	1	4.02586
	115	um10337	1		probable ubiquitin-conjugating enzyme e2-23 kda	DNA_repair, Cell_Cycle	chr07	483905	484004	10.5722	93.7708	0.112745	2.42555	85.935	0.0282254	1	3.99446
			2				chr07	484084	484171	17.4153	93.7708	0.185722	2.94765	85.935	0.0343009	1	5.41448
	116	um10343	1		conserved hypothetical protein	Cell_Cycle	chr07	558975	559123	1.93802	26.7055	0.07257	0.428031	27.6386	0.0154867	1	4.68595
	117	um10350	1		putative protein	Cell_Cycle	chr18	257515	257598	1.7662	36.8022	0.0479917	0.632791	46.9906	0.0134663	1	3.56382
	118	um10355	1		conserved hypothetical protein	Cell_Cycle	chr18	293529	293602	15.1083	27.6941	0.545542	1.53515	22.3939	0.0685524	1	7.95802
	119	um10371	1		related to LST8 - required for transport of permeases from the golgi to the plasma membrane	Cell_Cycle	chr07	749577	749664	8.15968	22.2525	0.366686	0.784832	23.5811	0.0332822	1	11.0175
	120	um10396.2	1		related to RAD1 - component of the nucleotide excision repairosome	DNA_repair	chr08	191769	191858	10.3979	21.3812	0.486311	1.0921	12.3305	0.0885693	1	5.49074
			2				chr08	192007	192084	10.4191	21.3812	0.487302	1.12406	12.3305	0.0911614	1	5.34549
			4				chr08	192479	192545	29.3615	21.3812	1.37324	3.03933	12.3305	0.246489	1	5.5712
			5				chr08	192984	193069	3.52646	21.3812	0.164933	0.295922	12.3305	0.0239992	1	6.87242
	121	um10398	1		conserved hypothetical protein	Cell_Cycle	chr08	199292	199392	2.95722	11.6354	0.254158	1.44529	10.8111	0.133685	1	1.90117
	122	um10399	1		related to C-type cyclin	Cell_Cycle	chr08	204032	204122	7.36578	23.9819	0.307139	1.52542	17.214	0.0886151	1	3.46599
			2				chr08	204292	204396	2.82639	23.9819	0.117855	1.34927	17.214	0.078382	1	1.5036
	123	um10401	1		related to CHL1 - protein of the DEAH box family	DNA_repair, Cell_Cycle	chr08	211573	211665	10.3111	22.8467	0.451317	1.27629	13.8283	0.0922957	1	4.88991
	124	um10428	1	bet2	probable BET2 - geranylgeranyltransferase type II beta subunit	Cell_Cycle	chr12	561176	561267	23.693	64.6271	0.36661	2.66984	68.9742	0.0387078	1	9.47123
			2				chr12	561483	561575	12.9367	64.6271	0.200174	4.68276	68.9742	0.0678915	1	2.94844
			3				chr12	561808	561898	5.45417	64.6271	0.0843944	3.04699	68.9742	0.0441758	1	1.91042
			4				chr12	561974	562078	55.1095	64.6271	0.85273	52.9972	68.9742	0.768363	1	1.1098
	125	um10463	1		related to GDP/GTP exchange factor for Gsp1p/Gsp2p	Cell_Cycle	chr01	1625361	1625444	9.28383	20.497	0.452935	2.72552	15.1755	0.1796	1	2.5219
	126	um10487	1		probable ubiquitin-conjugating enzyme E2	DNA_repair, Cell_Cycle	chr10	141721	141857	3.40728	84.6767	0.0402387	2.48528	94.0262	0.0264318	1	1.52236
			2				chr10	141513	141606	9.7919	84.6767	0.115639	4.86066	94.0262	0.0516947	1	2.23695
			3				chr10	141148	141254	4.94754	84.6767	0.0584285	1.59033	94.0262	0.0169137	1	3.45452
	127	um10496	1		related to KIC1 - ser/thr protein kinase that interacts with Cdc31p	Cell_Cycle	chr10	241542	241653	3.31089	23.4247	0.141342	0.525912	27.6501	0.0190203	1	7.43113
			2				chr10	241732	241864	4.57658	23.4247	0.195374	1.07278	27.6501	0.0387984	1	5.03563
	128	um10497	1		related to 3-ketosphinganine reductase	Cell_Cycle	chr10	248026	248204	6.07187	76.6373	0.0792286	3.09553	69.2348	0.0447107	1	1.77203
			2				chr10	248423	248524	16.8633	76.6373	0.22004	5.94625	69.2348	0.0858853	1	2.56202
			3				chr10	248651	248740	8.52701	76.6373	0.111264	2.85737	69.2348	0.0412708	1	2.69596
			4				chr10	248926	249025	6.23413	76.6373	0.0813458	0.97493	69.2348	0.0140815	1	5.77679
	129	um10503	1		probable cell division control protein CDC3	Cell_Cycle	chr10	284039	284134	28.5224	233.825	0.121982	17.1373	255.293	0.0671279	1	1.81716
			2				chr10	284216	284356	24.7787	233.825	0.105971	3.88034	255.293	0.0151995	1	6.97199
	130	um10526	1	ssb2	probable SSB2 - heat shock protein of HSP70 family, cytosolic	Cell_Cycle	chr14	450800	451038	19.3554	449.015	0.0431064	7.65866	367.215	0.020856	1	2.06686
			2				chr14	449906	450344	21.505	449.015	0.0478937	8.98505	367.215	0.0244681	1	1.95739
	131	um10529.2	1		conserved hypothetical protein	Cell_Cycle	chr14	461309	461427	21.8005	109.69	0.198745	6.89458	192.472	0.0358213	1	5.54825
	132	um10546	1		probable histone 3	Cell_Cycle	chr19	47890	48013	2.46002	12.7128	0.193507	0.458758	10.14	0.0452424	1	4.27711
			2				chr19	48263	48407	2.17551	12.7128	0.171127	0.547947	10.14	0.0540381	1	3.16678
	133	um10558	1		probable tubulin beta chain	Cell_Cycle	chr19	189738	189837	3.63828	137.716	0.0264186	1.22194	126.754	0.00964024	1	2.74046
			2				chr19	189922	190013	5.40842	137.716	0.0392722	0.79676	126.754	0.00628588	1	6.24768
	134	um10577	1		related to prefoldin subunit 3	Cell_Cycle	chr09	580710	580804	5.37159	40.537	0.132511	0.86513	29.2296	0.0295977	1	4.47707
			2				chr09	580333	580422	9.04674	40.537	0.223173	0.942891	29.2296	0.0322581	1	6.91835
	135	um10604	1		related to UV-damaged DNA-binding protein	DNA_repair	chr06	915575	915689	14.4967	21.5669	0.672175	1.33471	16.1037	0.0828822	1	8.11001
	136	um10616	1	cdc31	probable CDC31 - spindle pole body component, centrin	DNA_repair, Cell_Cycle	chr02	277697	277784	1.7863	17.4771	0.102208	0.34237	12.5458	0.0272896	1	3.74531
	137	um10654	1		related to TFB5 - component of general transcription and DNA repair factor TFIIH	DNA_repair	chr08	632071	632167	10.2381	108.152	0.0946647	3.92243	132.539	0.0295945	1	3.19872
			2				chr08	632300	632404	4.03426	108.152	0.037302	0.898597	132.539	0.00677986	1	5.50188
	138	um10705	1	Cdk1	cyclin-dependent kinase 1	DNA_repair, Cell_Cycle	chr19	131728	131850	1.34177	18.8199	0.0712954	0.271653	19.0783	0.0142388	1	5.00711
			2				chr19	132016	132116	2.06149	18.8199	0.109538	0.523039	19.0783	0.0274154	1	3.99549
	139	um10815	1		conserved hypothetical protein	Cell_Cycle	chr03	348934	349101	42.0102	141.864	0.29613	3.66546	68.0939	0.0538294	1	5.50126
			2				chr03	349566	349683	22.4762	141.864	0.158435	3.7342	68.0939	0.0548389	1	2.8891
	140	um10825	1		related to 3-hydroxyacyl-CoA dehydrogenase	Cell_Cycle	chr08	479589	479680	0.69034	10.9191	0.0632235	0.088006	10.5345	0.00835411	1	7.56795
	141	um10842	1	rpl1	probable RPL10 - 60S large subunit ribosomal protein L10	Cell_Cycle	chr08	616683	617270	41.156	1536.23	0.0267902	12.7285	1187.59	0.0107179	1	2.49958
	142	um10852	1		related to MET30 - involved in regulation of sulfur assimilation genes and cell cycle progression	Cell_Cycle	chr17	458818	459282	14.918	36.3782	0.41008	7.46689	41.1061	0.181649	1	2.25754
	143	um10864	1		related to GNA1 - essential acetyltransferase	Cell_Cycle	chr20	461329	461479	2.34535	15.3067	0.153224	1.05912	15.0011	0.0706027	1	2.17024
	144	um10898	1		related to short-chain alcohol dehydrogenase	Cell_Cycle	chr20	494136	494213	21.3186	253.478	0.0841041	3.98663	335.15	0.011895	1	7.07052
			2				chr20	494013	494110	25.1824	253.478	0.0993475	6.96023	335.15	0.0207675	1	4.7838
			3				chr20	493698	493781	8.32612	253.478	0.0328475	1.83469	335.15	0.00547422	1	6.00039
			4				chr20	493145	493241	10.8353	253.478	0.0427465	2.50177	335.15	0.00746462	1	5.72654
	145	um10902.2	1		related to Y14, exon junction complex	DNA_repair	chr13	229849	229944	4.91217	44.3823	0.110679	1.30105	28.6079	0.0454788	1	2.43363
			2				chr13	230073	230144	13.015	44.3823	0.293248	2.41745	28.6079	0.0845027	1	3.47028
			3				chr13	230281	230369	8.94116	44.3823	0.201458	2.50543	28.6079	0.0875784	1	2.30032
	146	um10907	1	mms2	probable MMS2 - part of the error-free postreplication repair pathway	DNA_repair, Cell_Cycle	chr13	239207	239314	14.6464	119.153	0.122921	2.28465	125.193	0.018249	1	6.73573
			2				chr13	238942	239108	2.36957	119.153	0.0198868	0.56748	125.193	0.00453284	1	4.38726
			3				chr13	238518	238698	2.24593	119.153	0.0188491	0.911506	125.193	0.00728081	1	2.58888
	147	um10909.2	1		related to GTPase-activating protein beta-chimerin	Cell_Cycle	chr13	275121	275240	7.98455	19.0502	0.419131	0.176553	13.1747	0.0134009	1	31.2763
	148	um10917	1		probable RING-box protein 1	Cell_Cycle	chr16	387368	387456	20.0766	200.462	0.100152	8.18767	187.067	0.0437688	1	2.2882
			2				chr16	387501	387633	19.7189	200.462	0.0983673	4.30987	187.067	0.0230392	1	4.26956
			3				chr16	387667	387767	21.4701	200.462	0.107103	6.09021	187.067	0.0325564	1	3.28977
			4				chr16	387838	387927	9.9997	200.462	0.0498833	3.72608	187.067	0.0199185	1	2.50437
			5				chr16	388013	388118	7.29399	200.462	0.0363859	3.43583	187.067	0.0183669	1	1.98106
	149	um10918	1	Dss1	Brh2-interacting protein Dss1	Cell_Cycle	chr16	394660	394767	6.45105	65.9526	0.0978133	2.98456	75.4085	0.0395785	1	2.47137
	150	um10940	1		related to ROT1 - molecular chaperone in the endoplasmic reticulum	Cell_Cycle	chr16	300231	300330	9.24752	110.667	0.0835613	0.60064	77.2857	0.00777168	1	10.752
			2				chr16	300004	300116	2.73939	110.667	0.0247533	0.21112	77.2857	0.00273168	1	9.06157
			3				chr16	299743	299814	57.4714	110.667	0.519316	5.51299	77.2857	0.0713326	1	7.28021
	151	um10953	1	trx2	probable TRX2 - thioredoxin II	Cell_Cycle	chr08	461805	461986	13.5908	1120.38	0.0121305	7.87092	1367.81	0.0057544	1	2.10805
	152	um11042	1		related to PBP2 - PAB1 binding protein	Cell_Cycle	chr20	328537	328614	15.3331	79.0732	0.19391	0.618051	61.6269	0.0100289	1	19.3351
			2				chr20	328370	328468	9.5308	79.0732	0.120531	2.67267	61.6269	0.0433686	1	2.77923
	153	um11050	1	ras3	Ras-GTPase	Cell_Cycle	chr11	453239	453336	32.0636	88.6754	0.361584	5.60589	98.9624	0.0566467	1	6.38314
			2				chr11	452598	452677	29.0331	88.6754	0.327408	14.2441	98.9624	0.143934	1	2.27471
	154	um11187	1		related to ROT1 - molecular chaperone in the endoplasmic reticulum	Cell_Cycle	chr20	37929	38036	3.66643	26.6499	0.137578	0.391568	28.7902	0.0136007	1	10.1155
	155	um11205	1	ypt6	probable YPT6 - GTP-binding protein of the rab family	Cell_Cycle	chr21	361974	362069	21.7963	154.07	0.14147	4.09465	200.87	0.0203846	1	6.94005
			2				chr21	361697	361798	11.0919	154.07	0.0719927	1.27972	200.87	0.00637089	1	11.3003
	156	um11222	1		related to MBP1 - transcription factor, subunit of the MBF factor	DNA_repair, Cell_Cycle	chr22	150581	150660	5.33275	23.8611	0.223491	1.45837	23.3399	0.0624841	1	3.57677
	157	um11232	1		probable Actin	Cell_Cycle	chr22	221895	222423	12.7162	1518.07	0.00837657	6.35694	1930.02	0.00329371	1	2.5432
			2				chr22	222437	222616	19.8692	1518.07	0.0130885	6.75511	1930.02	0.00350002	1	3.73954
			3				chr22	222650	222798	63.6841	1518.07	0.0419508	61.1829	1930.02	0.0317006	1	1.32334
	158	um11298	1		related to NHP6B - nonhistone chromosomal protein	DNA_repair	chr22	54705	54833	4.73935	17.3474	0.273201	1.34172	13.1002	0.10242	1	2.66746
	159	um11318	1		probable N-terminal acetyltransferase complex subunit ARD1	Cell_Cycle	chr02	1708891	1708992	10.5076	68.8279	0.152665	1.87431	53.2017	0.0352304	1	4.33333
			2				chr02	1708470	1708626	12.3931	68.8279	0.180059	3.39344	53.2017	0.0637845	1	2.82292
	160	um11339	1	Fer7	related to Siderophore iron transporter 3	Cell_Cycle	chr02	1827005	1827101	23.1213	186.182	0.124187	1.18731	763.632	0.00155482	1	79.8719
	161	um11340	1	qri8	probable QRI8 - E2 ubiquitin-conjugating enzyme	DNA_repair, Cell_Cycle	chr01	935986	936079	2.78703	37.2103	0.0748995	1.23861	34.6413	0.0357554	1	2.09478
	162	um11355	1		related to DAD4 - outer kinetochore protein (part of Dam1 complex)	Cell_Cycle	chr01	1039884	1039978	1.66596	20.4141	0.0816086	0.280018	21.8767	0.0127998	1	6.37576
			2				chr01	1040122	1040220	1.95284	20.4141	0.0956613	0.762864	21.8767	0.034871	1	2.74329
	163	um11400	1		probable Thiamin biosynthetic enzyme	DNA_repair	chr05	730692	730814	457.37	7010.35	0.0652422	128.709	5623.34	0.0228884	1	2.85045
			2				chr05	730949	731065	746.732	7010.35	0.106519	428.094	5623.34	0.0761281	1	1.3992
	164	um11405	1		related to anaphase promoting complex subunit 11	Cell_Cycle	chr05	762181	762276	3.46316	35.0824	0.0987152	0.432946	40.8667	0.0105941	1	9.31794
			2				chr05	761966	762079	1.89492	35.0824	0.0540134	0.594271	40.8667	0.0145417	1	3.71438
			3				chr05	761763	761873	3.39789	35.0824	0.0968547	2.0422	40.8667	0.0499722	1	1.93817
	165	um11439	1		related to GLO3 - zinc finger protein	Cell_Cycle	chr01	1515681	1515768	7.03314	43.0161	0.1635	1.39984	51.5874	0.0271352	1	6.02538
	166	um11453	1	ubc5	probable UBC5 - E2 ubiquitin-conjugating enzyme	DNA_repair, Cell_Cycle	chr01	1905207	1905298	7.07856	57.1088	0.123949	0.691961	52.0897	0.013284	1	9.33065
			2				chr01	1905358	1905456	6.23338	57.1088	0.109149	1.56496	52.0897	0.0300436	1	3.63303
			3				chr01	1905522	1905613	7.15436	57.1088	0.125276	2.74567	52.0897	0.0527105	1	2.37668
			4				chr01	1905675	1905752	21.892	57.1088	0.383339	5.83999	52.0897	0.112114	1	3.41918
	167	um11469	1		related to ARL3 - ADP-ribosylation factor-like protein, member of the arf-sar family in the ras superfamily	Cell_Cycle	chr05	265253	265353	6.58571	20.2888	0.324598	1.20435	20.5595	0.0585787	1	5.54123
	168	um11482	1		probable Ubiquitin-conjugating enzyme E2	DNA_repair, Cell_Cycle	chr07	106147	106225	14.9404	134.273	0.111269	5.03819	108.412	0.0464728	1	2.39428
			2				chr07	106307	106406	13.7446	134.273	0.102363	2.15179	108.412	0.0198483	1	5.15728
			3				chr07	106502	106588	12.1894	134.273	0.0907811	2.45366	108.412	0.0226328	1	4.01104
			4				chr07	106677	106763	12.9044	134.273	0.0961058	4.39562	108.412	0.0405456	1	2.37031
			5				chr07	106911	107009	8.02154	134.273	0.0597406	2.67454	108.412	0.0246702	1	2.42157
			6				chr07	107087	107177	9.71856	134.273	0.0723792	1.8015	108.412	0.0166172	1	4.35568
	169	um11494	1		related to SHP1 - potential regulatory subunit for Glc7p	Cell_Cycle	chr07	233154	233230	16.5465	41.8422	0.395451	1.02231	45.8084	0.022317	1	17.7197
	170	um11496	1		related to Tyrosyl-tRNA synthetase	DNA_repair, Cell_Cycle	chr07	237278	237488	12.3019	63.8279	0.192735	5.41031	64.5903	0.0837634	1	2.30094
	171	um11525	1		protein phosphatase 2A	Cell_Cycle	chr11	286531	286649	10.1245	92.604	0.109331	3.53273	89.7462	0.0393636	1	2.77747
	172	um11567.2	1		related to Histidine triad protein	Cell_Cycle	chr04	415623	415710	7.26228	16.424	0.442176	9.3386	67.7485	0.137842	1	3.20784
			2				chr04	415486	415561	10.1403	16.424	0.61741	4.72727	67.7485	0.0697767	1	8.84837
	173	um11578	1	pre6	probable PRE6 - 20S proteasome subunit (alpha4)	Cell_Cycle	chr18	59712	59811	28.5231	200.286	0.142412	11.511	233.721	0.0492511	1	2.89155
	174	um11635	1	ubc6	probable UBC6 - E2 ubiquitin-conjugating enzyme	DNA_repair, Cell_Cycle	chr11	617355	617441	6.38031	101.521	0.0628474	1.33967	102.901	0.013019	1	4.82738
			2				chr11	617190	617272	6.39433	101.521	0.0629855	2.01827	102.901	0.0196136	1	3.21131
			3				chr11	616465	616663	46.7385	101.521	0.460385	23.6792	102.901	0.230116	1	2.00067
	175	um11689	1		related to SOF1 - involved in 18S pre-rRNA production	DNA_repair, Cell_Cycle	chr03	488616	488715	2.40498	23.698	0.101485	0.0656628	18.3476	0.00357882	1	28.357
	176	um11692	1		probable centractin (ro-4)	Cell_Cycle	chr03	499998	500127	2.36469	26.1745	0.090343	0.538362	29.8847	0.0180146	1	5.01498
	177	um11722	1	ydj1	probable YDJ1 - mitochondrial and ER import protein	Cell_Cycle	chr06	735653	735793	4.55062	185.82	0.0244893	0.779221	142.122	0.00548276	1	4.46661
	178	um11749	1	tif34	probable TIF34 - translation initiation factor eIF3, p39 subunit	Cell_Cycle	chr14	42532	42682	4.04781	152.885	0.0264761	0.539208	110.001	0.00490185	1	5.40126
			2				chr14	42863	43081	9.09123	152.885	0.0594644	4.11405	110.001	0.0374001	1	1.58995
	179	um11750	1	rnr1	probable RNR1 - ribonucleoside-diphosphate reductase large subunit	DNA_repair	chr14	60738	60862	1.20873	16.631	0.0726795	0.409317	20.0006	0.0204653	1	3.55136
	180	um11769	1		probable SUB2 - mRNA export protein, member of the DEAD-box RNA helicase superfamily	DNA_repair	chr15	176050	176162	12.6866	70.2229	0.180662	3.77172	54.0169	0.0698248	1	2.58736
			2				chr15	176268	177040	14.2388	70.2229	0.202766	5.29593	54.0169	0.0980422	1	2.06815
			3				chr15	177143	177256	10.4912	70.2229	0.149398	1.70678	54.0169	0.0315972	1	4.72822
			4				chr15	177786	177892	3.65014	70.2229	0.0519793	0.208653	54.0169	0.00386274	1	13.4566
	181	um11779	1	chd1	probable CHD1 - transcriptional regulator	DNA_repair, Cell_Cycle	chr04	51905	51986	0.598273	15.3099	0.0390775	0.0800039	19.6871	0.00406377	1	9.61608
	182	um11793	1	arl1	probable ARL1 - ADP-ribosylation factor	Cell_Cycle	chr18	356520	356615	7.70802	48.786	0.157996	1.43727	47.5087	0.0302527	1	5.22255
			2				chr18	356352	356431	2.99936	48.786	0.06148	0.464139	47.5087	0.00976955	1	6.29302
	183	um11798	1		conserved hypothetical protein	Cell_Cycle	chr20	349001	349153	26.4787	51.0902	0.518275	1.78537	28.3042	0.0630777	1	8.21645
	184	um11800	1		probable heat shock protein Hsp88	Cell_Cycle	chr20	365829	366429	6.35711	116.03	0.0547884	2.42775	93.6281	0.0259297	1	2.11295
	185	um11848	1		probable Myosin regulatory light chain cdc4	DNA_repair, Cell_Cycle	chr02	477308	477440	21.9405	285.371	0.0768842	6.76868	613.331	0.0110359	1	6.96671
	186	um11909	1	rsr1	probable RSR1 - GTP-binding protein	Cell_Cycle	chr05	50891	51009	2.64155	13.5849	0.194447	0.889212	17.9296	0.0495947	1	3.92072
	187	um11911	1		probable Polyubiquitin protein	DNA_repair, Cell_Cycle	chr05	155994	156238	14.5927	593.967	0.0245681	13.4401	582.542	0.0230714	1	1.06487
	188	um11912	1		related to mRNA splicing-associated serine-threonine protein kinase	Cell_Cycle	chr05	158838	158987	15.7796	18.8973	0.835021	10.8714	19.1965	0.566322	1	1.47446
	189	um12005	1	pre2	probable PRE2 - 20S core proteasome subunit (beta5) (C-terminal fragment)	Cell_Cycle	chr17	545109	545237	1.83476	55.9345	0.0328019	0.0833166	51.638	0.00161348	1	20.33
			2				chr17	545304	545447	6.76511	55.9345	0.120947	3.3508	51.638	0.0648902	1	1.86387
	190	um12034	1	nedd8	probable NEDD8 precursor - Ubiquitin-like protein	DNA_repair, Cell_Cycle	chr21	153041	153173	9.9461	132.767	0.074914	4.06277	160.462	0.0253192	1	2.95878
			2				chr21	153288	153376	16.8226	132.767	0.126708	8.75142	160.462	0.0545388	1	2.32326
			3				chr21	153431	153516	3.71812	132.767	0.0280049	1.44965	160.462	0.0090342	1	3.09988
	191	um12273.2	1		conserved hypothetical protein	Cell_Cycle	chr13	295827	296065	9.57724	13.1282	0.729516	8.0692	12.8686	0.627048	1	1.16341
			2				chr13	296652	296744	7.51296	13.1282	0.572276	1.82104	12.8686	0.141511	1	4.04404
	192	um12277	1	gim3	probable GIM3 - Gim complex component	Cell_Cycle	chr13	482089	482170	41.5771	95.571	0.435039	5.15089	79.1282	0.0650955	1	6.68308
			2				chr13	481639	481722	6.31794	95.571	0.0661073	1.38653	79.1282	0.0175226	1	3.77269
	193	um15009	1		conserved hypothetical protein	Cell_Cycle	chr01	1838767	1838877	0.882234	53.175	0.0165912	0.894786	42.1593	0.0212239	1	0.781719
	194	um15016	1		conserved hypothetical protein	Cell_Cycle	chr01	2033729	2033832	0	18.4457	0	0	10.6493	0	1
	195	um15019	1		related to KEL1 - involved in cell fusion and morphology	Cell_Cycle	chr01	2162949	2163094	1.30815	11.7213	0.111605	1.33413	14.2439	0.0936634	1	1.19155
	196	um15021	1		conserved hypothetical protein	Cell_Cycle	chr16	42499	42601	0	140.284	0	0	112.547	0	1
	197	um15022.2	1		related to pre-mrna splicing factor srp55	DNA_repair	chr16	279613	279720	6.86115	40.9276	0.167641	1.35543	24.8022	0.0546494	1	3.06758
			2				chr16	278946	279072	5.06992	40.9276	0.123875	2.95569	24.8022	0.11917	1	1.03948
	198	um15023	1		probable protein kinase C	Cell_Cycle	chr16	328706	328803	7.77051	21.4254	0.362677	0.310993	21.7049	0.0143283	1	25.312
			2				chr16	330114	330216	0	21.4254	0	0	21.7049	0	1
	199	um15034	1		probable chaperone bip	Cell_Cycle	chr02	467509	467656	32.2081	384.759	0.0837099	42.7845	492.366	0.0868957	1	0.963337
	200	um15036	1		conserved hypothetical protein	Cell_Cycle	chr02	1357853	1357956	0	11.4914	0	0	14.8329	0	1
	201	um15049	1		related to PUF3 - transcript-specific regulator of mRNA degradation	Cell_Cycle	chr01	1772919	1773144	1.66759	13.3663	0.124761	2.27982	16.7461	0.13614	1	0.916413
	202	um15092	1		probable PBS2 - tyrosine protein kinase of the MAP kinase kinase family	Cell_Cycle	chr04	847743	847869	0.0500619	14.1548	0.00353674	0.0848002	14.6634	0.00578312	1	0.611564
	203	um15103	1		related to transcription factor ATFA	Cell_Cycle	chr23	286294	286396	0	12.243	0	0	11.8051	0	1
		1) Genes and annotations are derived from MUMDB (http://mips.gsf.de/genre/proj/ustilago/)
		2) Introns in genes with more than one intron were numbered. Intron numbers reflect the order in the chromosomal contigs (left to right) and not the 5´- 3´orientation in the repective gene.
		3) Gene name as described in literature
		4) Annotation according to MUMDB (http://mips.gsf.de/genre/proj/ustilago/)
		5) Functional Category (FunCat) according to MUMDB
		6) Intron position according to MUMDB contigs
		7) Normalized tag count in intron, minimum 3 bp overlap
		8) Normalized tag count in all exons, minimum 3 bp overlap
		9) Intron expression / gene expresison
		10) Min (FPKM) >= 10 & Intron expression (wt) <= 0.9 * Gene Expression (wt) (filter low expression and wrong gene models)
		11) intron retention rate '∆num1'/ intron retention rate 'wt'
