# Supplementary material for: The SPF27 Homologue Num1 Connects Splicing and Kinesin 1-Dependent Cytoplasmic Trafficking in Ustilago maydis
Source: PLoS Genet. 2014 Jan 2;10(1):e1004046. doi: 10.1371/journal.pgen.1004046 (PMC3879195; doi:10.1371/journal.pgen.1004046)
Supplement: Table S3 — Splicing defect upon num1 deletion in genes encoding transcription factors. (XLSX) [file pgen.1004046.s030.xlsx]

## Sheet: S3
		Table S3: Splicing defect upon num1 deletion in genes encoding transcription factors
	MUMDB1	Gene2	Annotation3	InterPro domain name4	number of introns5	splicing efficiency introns ∆num16				∆num1 splicing efficiency total7	splicing efficiency introns wt8				wt splicing efficiency total 9	splicing defect (fold) ∆num1 vs wt10	change expression ∆num1 vs wt11
						1	2	3	4		1	2	3	4
	um00113		related to transcriptional activator acu-15	Zn(2)-C6	2	0.827383	0.835029			0.690889	0.991153	0.990666			0.981902	-1.42122
	um00578	bW1	b mating type locus, bW1 allele	Homeobox	1	0.98136				0.98136	0.990423				0.990423	-1.00924
	um00906.2		conserved hypothetical protein	CBF/NF-Y	2	0.909521	0.861738			0.783768	0.976421	0.939757			0.917599	-1.17075
	um01025		conserved hypothetical protein	Zn(2)-C6	1	ND				ND	1				1	ND
	um01390		conserved hypothetical protein	HMG	1	0.836122				0.836122	0.996505				0.996505	-1.19182
	um01482		hypothetical protein	Zn(2)-C6	1	0.882016				0.882016	0.995956				0.995956	-1.12918
	um01523	fkh1	conserved hypothetical protein	Winged	1	0.595324				0.595324	1				1	-1.67976	70.3784
	um01963		conserved hypothetical protein	Zn(2)-C6	1	0.661637				0.661637	0.991763				0.991763	-1.49895
	um02022		conserved hypothetical protein	Zn(2)-C6	1	ND				ND	0.845694				0.845694	ND
	um02191.2		conserved hypothetical protein	bZIP	0												-2.545
	um02247		conserved hypothetical protein	Zn(2)-C6	1	0.362485				0.362485	0.444183				0.444183	-1.22538
	um02451		conserved hypothetical protein	Zn(2)-C6	1	0.678605				0.678605	0.901742				0.901742	-1.32882	4.19167
	um02549	biz1	b-induced zinc finger protein	Zn C2H2	0												-3.29433
	um02775		hypothetical protein	p53-like	4	0.81977	0.094251	0.598047	0.293574	0.0135654	0.99055	0.326101	0.819771	0.583759	0.154581	-11.3953	3.01854
	um02808		related to nitrogen assimilation transcription factor nit-4	Zn(2)-C6	1	0.324875				0.324875	0.863555				0.863555	-2.65811
	um02835		conserved hypothetical protein	TEA/ATTS	1	0.729509				0.729509	0.87253				0.87253	-1.19605
	um03172	rbf1	related to Zinc finger protein	Zn C2H2	4	0.953588	0.797116	0.778663	0.75556	0.447199	0.997429	0.927107	0.913477	0.949563	0.802109	-1.79363
	um03296		hypothetical protein	bZIP	0												-2.06505
	um03536		related to Zinc finger protein SFP1	Zn C2H2	1	0.47096				0.47096	0.543339				0.543339	-1.15368
	um03570		conserved hypothetical protein	Zn C2H2	3	0.992286	0.528606	0.694412		0.364239	0.997033	0.752731	0.891935		0.669396	-1.83779
	um04083		conserved hypothetical protein	transcription factor, fungi	2	ND	ND			ND	ND	ND			ND	ND
	um04101		related to BAS1 - transcription factor	Myb	0												5.49541
	um04778		conserved hypothetical protein	APSES-type	4	0.412459	0.579375	-1.47382	0.181581	-0.0639525	0.876472	-0.0844764	-0.162679	-0.232451	-0.00279987	22.8412	2.29846
	um04928	hdp2	conserved hypothetical protein	Homeobox	0												-2.97625
	um05080		hypothetical protein	Helix-loop-helix	1	0.401479				0.401479	0.9262				0.9262	-2.30697
	um05515		hypothetical protein	Zn(2)-C6	1	0.288222				0.288222	0.975145				0.975145	-3.38331
	um05721		putative protein	Helix-loop-helix	0												-2.3704
	um05804	mzr1	Cys(2)His(2) zinc finger transcriptional activator	Zn C2H2	1	0.470761				0.470761	0.932301				0.932301	-1.98041
	um05820		hypothetical protein	Zn(2)-C6	2	0.852856	0.809103			0.690048	0.988424	0.933329			0.922525	-1.3369
	um10005		conserved hypothetical protein	Zn(2)-C6	1	0.189572				0.189572	0.783952				0.783952	-4.13538
	um10087.2		putative protein	Homeobox	1	0.587339				0.587339	0.988357				0.988357	-1.68277
	um10500		hypothetical protein	Zn(2)-C6	1	1				1	1				1	1
	um10544		conserved hypothetical protein	Myb	4	1	1	1	1	1	1	1	1	1	1	1
	um11176		conserved hypothetical protein	bZIP	1	0.76069				0.76069	0.957919				0.957919	-1.25928
	um11197		putative protein	Helix-loop-helix	1	0.380397				0.380397	0.856921				0.856921	-2.2527
	um11222		related to MBP1	APSES-type	1	0.776509				0.776509	0.937516				0.937516	-1.20735
	um11462		putative protein	Zn(2)-C6	1	0.311852				0.311852	0.8968				0.8968	-2.87572
	um11602		related to zinc finger protein	Zn C2H2	3	0.79117	0.6164	0.939671		0.458256	0.941666	0.817871	0.962676		0.741416	-1.61791
	um11782		putative protein	bZIP	1	0.3154				0.3154	0.366819				0.366819	-1.16303
	um11957		related to histidine kinase	PAS fold	2	0.741189	0.274234			0.203259	0.735094	0.0541289			0.0397898	5.10832
	um11967		conserved hypothetical protein	transcription factor Opi1	1	0.609727				0.609727	0.916113				0.916113	-1.5025
	um12004		conserved hypothetical protein	Zn C2H2	1	0.883785				0.883785	0.983274				0.983274	-1.11257
	um12024	hdp1	conserved hypothetical protein	Homeobox	2	0.658714	0.212449			0.139943	0.914585	0.905165			0.82785	-5.91561
	um12052	bE1	b mating type locus, bE1 allele	Homeobox	1	0.259912				0.259912	0.849711				0.849711	-3.26923
	um12189		conserved hypothetical protein	Zn(2)-C6	1	0.913748				0.913748	1				1	-1.09439	-2.39416
	um12304		hypothetical protein	Zn(2)-C6	3	0.454704	-0.487342	-1.06865		0.236809	-0.0718791	-0.701452	0.553045		0.0278844	8.49254
	um15041		conserved hypothetical protein	Zn(2)-C6	3	0.829656	0.831419	0.940506		0.648753	0.952513	1	0.977189		0.930785	-1.43473
	um15058		conserved hypothetical protein	Zn(2)-C6	1	1				1	1				1	1
	um15065		conserved hypothetical protein	Zn(2)-C6	1	1				1	1				1	1
	um15066		conserved hypothetical protein	Zn(2)-C6	1	0.885072				0.885072	0.888588				0.888588	-1.00397
	um15078		conserved hypothetical protein	Zn(2)-C6	1	1				1	1				1	1
	um15080		conserved hypothetical protein	SANT	1	1				1	1				1	1
	um15088		conserved hypothetical protein	Zn(2)-C6	1	0.877663				0.877663	0.842151				0.842151	1.04217
	um15091		conserved hypothetical protein	Helix-loop-helix	1	1				1	1				1	1
	um15103		related to transcription factor ATFA	bZIP	1	1				1	1				1	1
	highlighted are transcription factors with known function in polarized growth
	1) Genes and annotations are derived from MUMDB (http://mips.gsf.de/genre/proj/ustilago/)
	2) Gene name as described in literature
	3) Annotation according to MUMDB (http://mips.gsf.de/genre/proj/ustilago/)
	4) Name of InterPro Domain (http://www.ebi.ac.uk/interpro/)
	5) Number of introns according to MUMDB (http://mips.gsf.de/genre/proj/ustilago/)
	6) 1 – (intron FPKM / gene FKPM), mean from 3 independent RNA-Seq data sets (strain AB31∆num1)
	7) Product of splicing efficiencies, strain AB31∆num1
	8) 1 – (intron FPKM / gene FKPM), mean from 3 independent RNA-Seq data sets (strain AB31 wt)
	9) Product of splicing efficiencies, strain AB31
	10) calculated splicing defect, fold reduction in AB31∆num1 relative to AB31
	11) Expresssion ratio AB31∆num1 relative to AB31 wt
