# Supplementary material for: The SPF27 Homologue Num1 Connects Splicing and Kinesin 1-Dependent Cytoplasmic Trafficking in Ustilago maydis
Source: PLoS Genet. 2014 Jan 2;10(1):e1004046. doi: 10.1371/journal.pgen.1004046 (PMC3879195; doi:10.1371/journal.pgen.1004046)
Supplement: Table S5 — Altered gene expression in AB31Δnum1. (XLSX) [file pgen.1004046.s032.xlsx]

## Sheet: S4
		Table S5: Altered gene expression in AB31∆num1
	MUMDB1	Gene2	Annotation3	∆num1 vs AB314	mean FPKM ∆num15	STDV FPKM ∆num16	mean FPKM AB317	STDV FPKM AB316	∆rbf1, 3h8	∆rbf1, 5h8	∆rbf1, 12h8
	um01523		conserved hypothetical protein	70.3784	2.60959	0.0830473	0.0370794	0.0134682
	um04120		hypothetical protein	32.5911	1.79504	0.0406535	0.0550776	0.0329609
	um04119		conserved hypothetical Ustilago-specific protein	26.4556	0.468155	0.0366434	0.0176959	0.00694201
	um11112		related to Versicolorin B synthase	24.6447	26.2362	0.732151	1.06458	0.107807
	um02537		conserved hypothetical Ustilago-specific protein	21.8729	1.90747	0.21022	0.0872073	0.0389123
	um01301		conserved hypothetical Ustilago-specific protein	20.2623	1.40805	0.152196	0.0694909	0.0102308
	um03751		hypothetical protein	20.2544	5.81078	0.830838	0.286889	0.0262951
	um04109		related to Cytochrome P450	20.216	5.54495	0.11481	0.274285	0.0480064
	um04106		related to O-methyltransferase B	19.2484	9.84796	0.761028	0.511625	0.0387383
	um05308		hypothetical protein	15.0379	0.800655	0.128733	0.0532423	0.0268489
	um06433	acu1	K, P-type ATPase	14.3747	2.47362	0.380941	0.172082	0.0406477
	um11188		conserved hypothetical Ustilago-specific protein	13.2198	2.73547	0.32046	0.206922	0.0984959
	um05495		conserved hypothetical protein	13.0082	10.6328	0.354025	0.817395	0.0991121
	um05314		conserved hypothetical Ustilago-specific protein	12.994	1.7048	0.0674568	0.131199	0.0612655
	um00254		conserved hypothetical protein	11.964	1.12133	0.0907555	0.0937259	0.0246237
	um05798		hypothetical protein	11.1119	0.833874	0.049176	0.0750431	0.0287481
	um04097		related to polyketide synthase	11.0238	1.31533	0.0183424	0.119318	0.00242362
	um11416		conserved hypothetical Ustilago-specific protein	10.9478	2.53403	0.247642	0.231466	0.0672807
	um02137	eff1-7	effector family protein Eff1-7	9.44331	7.03829	0.171814	0.745321	0.0921703
	um01237		conserved hypothetical Ustilago-specific protein	8.65588	11.7083	0.663905	1.35264	0.0897045
	um04105		related to Polyketide synthase	7.98011	1.83792	0.0920208	0.230313	0.0209046
	um12302		conserved hypothetical Ustilago-specific protein	7.89224	9.16922	0.506755	1.1618	0.0723489
	um04104		conserved hypothetical Ustilago-specific protein	7.77137	11.9377	0.585328	1.53611	0.310241
	um03541		related to Meiotic expression upregulated protein 26	7.68713	39.8268	1.82479	5.18097	0.0634572
	um05931		conserved hypothetical Ustilago-specific protein	7.66987	4.01638	0.263362	0.523657	0.0779121
	um03636		conserved hypothetical Ustilago-specific protein	7.34444	14.9371	1.18195	2.03379	0.146828
	um05724		putative protein	7.19686	8.39037	0.267392	1.16584	0.200446
	um06479		conserved hypothetical Ustilago-specific protein	7.19489	41.9877	2.01276	5.83576	0.114097
	um01238		conserved hypothetical Ustilago-specific protein	6.77353	1.33587	0.057256	0.197219	0.037992
	um05439		related to Chitin-binding protein	6.69315	19.9825	1.15978	2.98552	0.0312356
	um03274		conserved hypothetical protein	6.34131	0.965327	0.0491984	0.152228	0.0149544
	um06356		conserved hypothetical Ustilago-specific protein	6.30453	25.3369	1.22493	4.01884	0.316526
	um04107		related to Phenol 2-monooxygenase	6.22605	11.7223	0.134958	1.88278	0.0284262
	um04034		conserved hypothetical Ustilago-specific protein	5.9865	3.58466	0.573141	0.59879	0.105522
	um01389		hypothetical protein	5.75605	1.86402	0.222495	0.323836	0.0122541
	um10972		hypothetical protein	5.70987	1.91169	0.0987501	0.334804	0.0576765
	um00132		hypothetical protein	5.56026	1.57485	0.30706	0.283233	0.072427
	um01443		conserved hypothetical Ustilago-specific protein	5.53545	6.39467	0.144601	1.15522	0.0349934
	um04101		related to BAS1 - transcription factor	5.49541	2.01479	0.067665	0.366631	0.0134197
	um06464.2		conserved hypothetical protein	5.46545	0.524772	0.0261039	0.0960164	0.0209524
	um11150		related to Uracil permease	5.10368	0.983155	0.015392	0.192636	0.0287924
	um03828		hypothetical protein	5.09114	2.59962	0.175496	0.510616	0.058505
	um04038		hypothetical protein	5.0906	0.945802	0.0268475	0.185794	0.0398343
	um12256		hypothetical protein	5.01937	10.6494	0.483687	2.12167	0.0740818
	um01213		conserved hypothetical protein	4.93996	179.956	36.8169	36.4288	1.71567
	um03635		conserved hypothetical Ustilago-specific protein	4.87736	16.527	0.661224	3.38851	0.312246
	um04095		related to polyketide synthase	4.72763	1.77301	0.111191	0.375031	0.0381455
	um05621		conserved hypothetical Ustilago-specific protein	4.68174	17.7665	0.71838	3.79484	0.260151
	um02293		hypothetical protein	4.61809	0.424666	0.0414179	0.0919569	0.0138803
	um05948		hypothetical protein	4.49033	0.232212	0.0222034	0.0517137	0.00628621
	um12118		putative protein	4.48908	7.57717	0.602491	1.68791	0.103317
	um02136	eff1-6	effector family protein Eff1-6	4.20979	0.289388	0.0579937	0.0687416	0.0136094
	um02451		conserved hypothetical protein	4.19167	2.56986	0.318186	0.613088	0.0579488
	um10403		conserved hypothetical Ustilago-specific protein	4.10191	14.7072	0.654656	3.58546	0.0748664	0	0	-17.98
	um10885.2		putative protein	4.09503	16.4263	0.398867	4.01129	0.277196
	um02994		related to ELAV-like protein 2	4.09169	41.4756	0.551381	10.1365	0.340869
	um11585		related to capsular associated protein	4.02743	3.75155	0.182322	0.9315	0.108002
	um03744		hypothetical protein	3.96828	0.266459	0.0274875	0.0671471	0.0190156
	um10186		putative protein	3.95723	126.916	20.3186	32.0718	3.43915
	um03881		related to Heat shock protein Hsp20	3.95443	25.6797	4.24358	6.4939	0.560148
	um01236		conserved hypothetical Ustilago-specific protein	3.90705	0.914285	0.0717369	0.234009	0.0423664
	um01240		conserved hypothetical Ustilago-specific protein	3.90224	2.21411	0.112073	0.567396	0.0362134
	um05785		acyl transferase-like protein	3.89471	18.8248	0.969098	4.83342	0.204366
	um11008		related to HFM1 - DNA/RNA helicase	3.8946	2.16381	0.0576109	0.555593	0.0257001
	um05300		conserved hypothetical Ustilago-specific protein	3.82133	1.2174	0.142367	0.31858	0.0391458
	um11113		conserved hypothetical protein	3.79342	4.04696	0.214189	1.06684	0.0838647
	um10756		conserved hypothetical protein	3.78572	0.787055	0.0257447	0.207901	0.0225399
	um05306		conserved hypothetical Ustilago-specific protein	3.76617	0.715714	0.0914732	0.190038	0.0729639
	um05932		hypothetical protein	3.7017	22.1847	1.94401	5.99312	0.202244
	um05153		related to MNT4 - putative alpha-1,3-mannosyltransferase	3.64843	36.3685	1.92375	9.96825	0.881539
	um11587		putative protein	3.64246	34.0648	1.51801	9.35215	0.447369
	um04035		conserved hypothetical Ustilago-specific protein	3.57005	5.32437	0.262718	1.4914	0.265506
	um04087		hypothetical protein	3.55523	1.15984	0.155703	0.326234	0.0556905
	um10045		putative protein	3.54581	6.20174	0.409169	1.74903	0.297887
	um01695		hypothetical protein	3.48726	0.782838	0.0322295	0.224485	0.0199821
	um06458	rua1	Regulator of Ustilagic Acid biosynthesis	3.41692	0.522024	0.0415946	0.152776	0.0243615
	um05152		conserved hypothetical protein	3.41495	36.9119	1.74752	10.8089	0.575214
	um04086		conserved hypothetical Ustilago-specific protein	3.41116	0.894222	0.083315	0.262146	0.0658086
	um05319		conserved hypothetical Ustilago-specific protein	3.40795	1.74626	0.279671	0.512407	0.119589
	um02095		putative protein	3.39865	19.7112	0.350316	5.79973	0.687314
	um03757		hypothetical protein	3.35785	5.10747	0.277861	1.52105	0.0813654
	um05774		related to metalloprotease MEP1	3.35075	4.75706	0.827671	1.4197	0.0773469
	um01976		putative protein	3.31193	27.8752	3.95949	8.41659	0.492299
	um06503		conserved hypothetical protein	3.3051	6.19172	0.786011	1.87338	0.204104
	um00222.2		related to monocarboxylate transporter	3.28523	8.22173	2.62406	2.50264	0.28434
	um06146		putative protein	3.25621	3.45362	0.683388	1.06063	0.0280019
	um10242		putative protein	3.21209	1173.56	11.903	365.359	38.5138
	um03752		conserved hypothetical Ustilago-specific protein	3.20378	0.774473	0.0351588	0.241738	0.0144009
	um04096		hypothetical protein	3.16328	1.8515	0.143888	0.58531	0.167416
	um05310		conserved hypothetical Ustilago-specific protein	3.09895	0.899341	0.28813	0.290209	0.0589483
	um06076		related to quinate transport protein	3.07582	1118.1	75.5617	363.511	50.6107
	um05928		conserved hypothetical Ustilago-specific protein	3.06777	0.467347	0.0473909	0.152341	0.0442026
	um03122		related to beta-1,3-glucan binding protein	3.03852	2.84461	0.110153	0.936181	0.11158
	um00384		hypothetical protein	3.03807	1.82454	0.0546045	0.600557	0.0156717
	um05861		related to FET5 - multicopper oxidase	3.03355	1.37312	0.0570118	0.452644	0.0243844
	um05787		conserved hypothetical protein	3.02302	8.47995	0.316227	2.80512	0.257801
	um05396.2	pig4	conserved hypothetical protein	3.02073	0.998218	0.0267994	0.330456	0.0474273
	um02775		hypothetical protein	3.01854	40.2031	1.04363	13.3188	0.345154
	um03092		putative protein	3.01781	15.6417	1.27223	5.18313	0.240035
	um03117.2	emt1	Erythritol-mannosyl-transferase invovled in MEL production	3.00373	0.41146	0.0440176	0.136983	0.0327019
	um05414		probable aflatoxin efflux pump AFLT	2.99368	38.3613	3.48389	12.8141	1.24537
	um11415		conserved hypothetical Ustilago-specific protein	2.99043	1.61134	0.0594471	0.538833	0.0479077
	um04998		conserved hypothetical protein	2.99004	0.374665	0.0150145	0.125304	0.0100577
	um10413		hypothetical protein	2.95026	0.53484	0.0150154	0.181286	0.0251227
	um05976		hypothetical protein	2.94401	0.949269	0.201511	0.32244	0.0401125
	um04876		hypothetical protein	2.91775	8.12843	0.526253	2.78586	0.152896
	um04364	exg1	probable EXG1 - Exo-1,3-beta-glucanase precursor	2.90092	5.63247	0.350072	1.94161	0.0833107
	um01524		hypothetical protein	2.8911	3.92328	0.436825	1.35702	0.142993	0	-2.55	0
	um05927		conserved hypothetical Ustilago-specific protein	2.87587	1.85909	0.0999847	0.646444	0.0559211
	um05783		related to UDP-galactose transporter	2.84389	3.65675	0.304675	1.28583	0.13397
	um04343.2		related to fruiting body protein SC7 precursor	2.76503	0.724357	0.0451786	0.261971	0.0345361
	um02721		conserved hypothetical protein	2.75438	9.8302	0.0837545	3.56893	0.464415
	um11540		related to carboxylesterase/lipase EstA precursor	2.75216	8.17055	0.279451	2.96877	0.0304795
	um11513		conserved hypothetical protein	2.75186	0.903725	0.0327469	0.328405	0.0310475
	um04969		conserved hypothetical protein	2.73178	26.0748	0.601131	9.54501	0.291512
	um00712	yor1	probable YOR1 - ABC transporter	2.72627	9.26061	0.379653	3.3968	0.314337
	um02387		related to oligopeptide transporter	2.7203	0.716827	0.0422266	0.26351	0.0146135
	um00102		conserved hypothetical protein	2.71635	31.0687	4.72207	11.4377	0.284195
	um05786.2		related to UDP N-acetylglucosamine transporter	2.70941	11.3496	0.142987	4.18895	0.375834
	um11484		hypothetical protein	2.69278	8.7162	0.538752	3.23688	0.23575
	um04686		putative protein	2.68623	19.5627	1.64587	7.28256	0.690915
	um04111		conserved hypothetical protein	2.67821	0.471276	0.0734355	0.175966	0.0260152
	um02135	eff1-5	effector family protein Eff1-5	2.67647	1.55293	0.0475083	0.580215	0.0940543
	um02138	eff1-8	effector family protein Eff1-8	2.66602	1.06294	0.0937709	0.398699	0.0218902
	um04683		conserved hypothetical protein	2.66125	9.26127	0.903042	3.48004	0.313501
	um02789		hypothetical protein	2.65868	2.67963	0.251553	1.00788	0.247925
	um03601		conserved hypothetical protein	2.61221	71.1662	2.07944	27.2437	0.824642
	um11067		probable catalase 2	2.59861	110.507	3.89962	42.5254	3.70002
	um00496	hmp1	mismatch base pair and cruciform DNA recognition protein Hmp1	2.59111	27.2068	3.75622	10.5	1.2178
	um12320		conserved hypothetical Ustilago-specific protein	2.58504	2.26448	0.177071	0.875995	0.102395
	um06513		conserved hypothetical Ustilago-specific protein	2.58408	89.77	6.3401	34.7396	3.74062
	um03745		conserved hypothetical Ustilago-specific protein	2.55857	0.755042	0.0750591	0.295103	0.0301493
	um04791		related to to G1/S-specific cyclin	2.55213	2.94007	0.104974	1.152	0.0670729
	um05436		conserved hypothetical Ustilago-specific protein	2.5274	1.25283	0.0495961	0.495698	0.0507199
	um03694.2		conserved hypothetical protein	2.47821	11.1016	2.02577	4.47968	0.349358
	um12340	ahd1	alpha-hydroxylase AHD1	2.46663	1.72494	0.0255427	0.699311	0.0464013
	um04693		conserved hypothetical Ustilago-specific protein	2.44651	12.1282	0.252661	4.95736	0.113341
	um00795		hypothetical protein	2.44048	1.62163	0.154045	0.664472	0.152057
	um01070		related to cyclopropane-fatty-acyl-phospholipid synthase	2.43499	17.8881	0.664683	7.34628	0.683324
	um01793	aad14	probable AAD14 - Putative aryl-alcohol reductase	2.42949	45.1582	0.918278	18.5875	2.46752
	um03552.2		hypothetical protein	2.42518	18.1944	0.395969	7.50227	0.615337
	um02192		hypothetical protein	2.41246	3.58781	0.384056	1.4872	0.326414
	um00831		conserved hypothetical Ustilago-specific protein	2.4011	23.4355	3.30393	9.76031	1.59012
	um02212		related to trehalase precursor	2.37384	1.92206	0.0756636	0.809682	0.0742878
	um12114		conserved hypothetical protein	2.36815	0.611032	0.00799373	0.25802	0.0169788
	um11109		conserved hypothetical Ustilago-specific protein (C-terminal fragment)	2.36437	148.016	6.43824	62.6026	2.7025
	um11847		conserved hypothetical Ustilago-specific protein	2.36345	0.628867	0.0531877	0.26608	0.0426121
	um06351		conserved hypothetical Ustilago-specific protein	2.35182	71.8839	2.58633	30.5652	1.85068
	um01722		conserved hypothetical protein	2.34628	27.8026	1.85021	11.8496	1.8251
	um11111		related to Ascorbate oxidase precursor	2.33891	0.373455	0.0424063	0.159671	0.0297254
	um12031		putative protein	2.33449	38.8577	1.73238	16.6451	0.589924
	um04085		conserved hypothetical Ustilago-specific protein	2.33428	2.29262	0.0752419	0.982153	0.0431157
	um00573		conserved hypothetical protein	2.3331	32.1955	6.42297	13.7995	2.05465
	um00389		related to Hsk1-interacting molecule 1	2.32042	28.6437	2.23684	12.3442	0.043217
	um00336		putative protein	2.32015	82.9747	2.83877	35.7626	4.8324
	um03542		conserved hypothetical protein	2.31725	15.1906	0.225297	6.55544	0.416562
	um06504		conserved hypothetical protein	2.31162	29.6212	2.69694	12.814	1.2777
	um11487		conserved hypothetical protein	2.31054	56.7557	0.370037	24.5638	1.92922
	um04778		conserved hypothetical protein	2.29846	0.535451	0.0362771	0.232961	0.032265
	um02011		putative protein	2.28789	6.73123	0.431664	2.94212	0.097298
	um02423		hypothetical protein	2.28602	1.48867	0.0686075	0.651203	0.0242343
	um11172	fen2	probable FEN2 - Pantothenate permease	2.28216	19.5698	0.838325	8.57514	0.609863
	um01061		hypothetical protein	2.2805	5.14543	0.464029	2.25627	0.0126003
	um06357.2		putative protein	2.27641	75.0472	5.38105	32.9673	2.63644
	um10365		related to YBT1 - Vacuolar, ABC protein transporting bile acids	2.26532	49.6634	2.46432	21.9233	1.37796
	um06298		related to CCC1 - Proposed vacuolar iron transport protein	2.25468	41.6539	2.52441	18.4745	1.24111
	um06505		conserved hypothetical Ustilago-specific protein	2.24725	71.1755	3.55739	31.6722	3.40794
	um12090		conserved hypothetical protein	2.24643	22.5793	1.48806	10.0512	0.816125
	um05366		conserved hypothetical protein	2.22328	37.9897	0.314933	17.0872	0.591455
	um10570		conserved hypothetical protein	2.22202	7.09484	0.206344	3.19297	0.116812
	um00037		conserved hypothetical protein	2.22101	8.44801	0.756283	3.80369	0.49184
	um10555		conserved hypothetical protein	2.22031	0.868184	0.0530037	0.39102	0.0224958
	um05066		conserved hypothetical Ustilago-specific protein	2.21522	104.419	3.17264	47.137	2.81012
	um10237		related to CDC7 - protein kinase	2.20203	29.3016	2.51722	13.3066	0.38995
	um06514		conserved hypothetical Ustilago-specific protein	2.18712	131.781	4.17215	60.2535	2.85637
	um00638		related to CDA2 - sporulation-specific chitin deacetylase	2.17318	15.9898	5.09014	7.3578	1.04152
	um11763		related to acetylxylan esterase	2.17152	1.65925	0.12013	0.764098	0.0815738
	um02148		related to positive effector protein GCN20	2.17053	84.0553	7.91008	38.7258	2.48539
	um12217		hypothetical protein	2.16996	3.09612	0.080801	1.42681	0.263453
	um00827		hypothetical protein	2.16538	2.38795	0.124344	1.10278	0.0434745
	um10169		conserved hypothetical Ustilago-specific protein	2.15024	186.546	7.31151	86.7556	3.31471
	um00840		conserved hypothetical protein	2.14672	1.43353	0.0823437	0.667773	0.0355739
	um00628		putative protein	2.14603	0.6395	0.070887	0.297992	0.0391917
	um12058		conserved hypothetical Ustilago-specific protein (C-terminal fragment)	2.14433	198.852	7.08413	92.7337	3.07807
	um00847		putative protein	2.14405	0.610838	0.0627285	0.284899	0.0281342
	um03551		related to Glucose oxidase	2.14189	0.431943	0.00666955	0.201664	0.0112122
	um05782		capsule-associated protein-like protein	2.13683	27.0283	2.22098	12.6488	0.760658
	um10636	mac2	Acyltransferase invovled in MEL production	2.13638	1.52326	0.0657824	0.713007	0.0815901
	um04815		putative protein	2.13363	6.1822	0.182375	2.89751	0.0671726
	um05272		conserved hypothetical protein	2.12813	38.7777	1.21826	18.2215	0.443243
	um10689	lys4	probable LYS4 - homoaconitase precursor	2.12151	60.301	0.313609	28.4236	1.17699
	um01778		putative protein	2.1214	1.6951	0.154344	0.799047	0.0897418
	um04887		conserved hypothetical Ustilago-specific protein	2.12017	129.148	4.64712	60.9138	2.1121
	um04500		conserved hypothetical protein	2.10502	465.268	13.2893	221.028	9.18591
	um10230		hypothetical protein	2.10435	0.432328	0.0481704	0.205445	0.0216134
	um02395		related to ferric reductase	2.10121	2.86848	0.169905	1.36516	0.120887
	um03611		related to LAG1 - longevity-assurance protein	2.10026	6.33284	0.321156	3.01527	0.0219394
	um10758.2		related to MTR2 - mRNA export protein	2.08824	24.5583	0.641452	11.7603	0.370185
	um10815		conserved hypothetical protein	2.08336	141.864	2.90235	68.0939	2.9566
	um06326		conserved hypothetical protein	2.08306	0.795569	0.131992	0.381923	0.0476305
	um11979		conserved hypothetical Ustilago-specific protein (C-terminal fragment)	2.08073	148.86	5.38729	71.5421	3.10168
	um10543		related to nonribosomal peptide synthetase (N-terminal fragment)	2.07805	0.101678	0.00199019	0.0489293	0.00517514
	um04584		probable tryptophan synthase	2.07767	202.969	7.57331	97.6908	5.63468
	um03858	his7	probable HIS7 - glutamine amidotransferase/cyclase	2.07756	64.4366	0.942283	31.0154	1.03521
	um00213		related to GPI1 - required for N-acetylglucosaminyl phosphatidylinositol synthesis	2.06721	41.5041	0.999582	20.0773	0.894646
	um11615.2		related to anaphase promoting complex subunit 10	2.05696	10.2912	0.334717	5.0031	0.210876
	um04526.2		hypothetical protein	2.05139	0.482858	0.0890349	0.235381	0.0162604
	um01854		conserved hypothetical protein	2.04203	0.232595	0.0355603	0.113904	0.0135847
	um12119		putative protein	1.99667	26.0713	2.10362	13.0573	0.749436
	um00494		conserved hypothetical protein	-1.99877	14.3509	1.46396	28.6842	0.600975
	um00879		conserved hypothetical protein	-2.00076	5.39665	0.272684	10.7974	0.369376	0	0	-3.12
	um15004		probable malate synthase, glyoxisomal	-2.00963	66.5919	1.17281	133.825	2.55074
	um01711		related to Glucose dehydrogenase [acceptor] precursor	-2.01066	48.3293	1.85542	97.1737	3.22319	0	0	-5.44
	um11775		putative protein	-2.01128	8.36119	0.563754	16.8167	0.819459
	um03066		hypothetical protein	-2.01244	0.886758	0.0309426	1.78455	0.0423651	0	0	-3.95
	um05573		hypothetical protein	-2.02162	0.75922	0.11181	1.53485	0.167424
	um12178		related to 5-carboxyvanillate decarboxylase	-2.02875	51.4219	0.971816	104.322	1.13773	0	0	-12.31
	um02529		conserved hypothetical protein	-2.0323	0.774445	0.0276299	1.57391	0.0728897
	um11956		conserved hypothetical protein (N-terminal fragment)	-2.03535	0.357389	0.072733	0.72741	0.0158698
	um01934	erg2	C-8 sterol isomerase	-2.03738	51.0491	1.15283	104.006	6.1122
	um03254		conserved hypothetical protein	-2.0382	5.70589	0.705947	11.6298	0.264306	0	0	-2.66
	um10808		putative protein	-2.03867	45.1413	1.29129	92.0281	1.27301
	um02548		related to Sorting nexin 9	-2.03898	9.08016	0.362294	18.5142	0.426391	0	0	-4.02
	um12006		related to NAD-dependent deacetylase Sirtuin 5	-2.04129	7.84496	0.4909	16.0138	0.393945
	um10008		conserved hypothetical protein	-2.04377	2.2013	0.250873	4.49893	0.211141
	um03808		hypothetical protein	-2.05301	18.6784	0.551751	38.347	0.769487
	um10208		conserved hypothetical protein	-2.05807	2.18175	0.251539	4.4902	0.345557
	um03296		hypothetical protein	-2.06505	1.36254	0.0479613	2.81372	0.156068
	um11677.2		related to serine/threonine protein kinase	-2.06588	3.25287	0.529549	6.72004	0.336746
	um02581	pma1	probable PMA1 - H+-transporting P-type ATPase	-2.06617	67.4653	6.10077	139.395	2.86562
	um02002		putative protein	-2.06642	3.53532	0.10594	7.30548	0.281728
	um05889	ump2	high affinity ammonium transporter	-2.06889	9.43745	0.366318	19.5251	0.125278
	um04771		related to KHA1 - Putative K+/H+ antiporter	-2.07355	117.4	7.12234	243.435	2.11112	-3.04	-7.29	-6.91
	um12015		conserved hypothetical Ustilago-specific protein	-2.08019	52.2974	3.70259	108.788	9.17084
	um04807		conserved hypothetical protein	-2.0869	13.4548	0.136979	28.0789	1.05172	0	0	-2.16
	um01567		related to 2,5-diketo-D-gluconic acid reductase	-2.0984	19.3203	0.632843	40.5417	0.259462
	um11359		related to BOR1 - boron efflux transporter	-2.10388	5.13704	0.106982	10.8077	0.506075
	um02179		putative protein	-2.11016	7.58196	0.0515043	15.9992	0.59097
	um10714		conserved hypothetical protein	-2.11135	63.9636	2.33322	135.049	6.02561
	um05218		conserved hypothetical protein	-2.12438	25.3331	2.35706	53.817	3.51664	0	-2.51	-3.03
	um11131		putative protein	-2.13064	60.7009	0.610956	129.332	3.10032
	um04354		conserved hypothetical protein	-2.13385	0.444429	0.0121036	0.948346	0.102439
	um11596		related to CSR1 - phosphatidylinositol transfer protein	-2.13737	27.6244	1.79276	59.0435	3.944	0	-2.96	-3.48
	um02273		putative protein	-2.13853	21.1038	2.02927	45.1311	0.801897	0	0	-2.47
	um11406		conserved hypothetical protein	-2.13853	5.57254	0.271898	11.9171	0.271657
	um11586		putative protein	-2.14206	1.384	0.0189592	2.96461	0.093035
	um11895		putative protein	-2.14262	38.0994	3.27024	81.6324	4.10916	0	-4.22	-5.17
	um02219		putative protein	-2.14396	56.4954	3.45315	121.124	1.2517
	um11848		probable Myosin regulatory light chain cdc4	-2.14924	285.371	6.21731	613.331	11.0192
	um01424		probable Cytochrome P450 monooxygenase/Phenylacetate hydroxylase	-2.15446	6.15539	0.76896	13.2616	1.17346
	um03286		related to MYO1 - myosin-1 isoform (type II myosin) heavy chain	-2.15722	11.322	0.298057	24.424	0.603179
	um11430		conserved hypothetical protein	-2.16075	8.45631	0.34751	18.2719	0.752248	0	-3.73	-8.18
	um00197		related to TAD2 - tRNA-specific adenosine deaminase 2	-2.16361	10.3998	0.6137	22.5011	1.23931
	um00076.2		probable purine permease	-2.1674	2.64186	0.068671	5.72596	0.232809
	um03593		probable sterol delta 5,6-desaturase	-2.17679	66.2632	3.16569	144.241	9.58511
	um01610		conserved hypothetical protein	-2.18431	32.1563	1.26294	70.2394	1.89767
	um05541		conserved hypothetical protein	-2.18465	7.93614	0.140304	17.3377	0.65609
	um00980		conserved hypothetical protein	-2.19155	17.4719	0.530055	38.2904	1.10562
	um04307		putative protein	-2.21298	6.06975	0.234108	13.4322	1.28967
	um12175		conserved hypothetical protein	-2.21513	9.03057	0.782992	20.0039	0.393473
	um12313		conserved hypothetical protein	-2.22391	4.12683	0.154701	9.1777	0.706926
	um12198		conserved hypothetical protein	-2.23237	39.2919	2.60468	87.7142	4.07526
	um04510		hypothetical protein	-2.23683	7.55854	0.242021	16.9072	0.828913	0	-4.91	-7.59
	um01640		related to GAS1 - glycophospholipid-anchored surface glycoprotein	-2.2373	19.7016	1.83931	44.0783	2.4355
	um02017.2		conserved hypothetical protein	-2.23794	26.7329	1.10318	59.8267	1.45954
	um12166		related to SPC1 - signal peptidase 10.8 kDa subunit	-2.24195	27.8348	1.30416	62.4042	2.94046
	um10038		probable multifunctional beta-oxidation protein	-2.24202	41.2216	2.53377	92.4197	2.50817
	um04448		related to Myosin regulatory light chain 2-A, smooth muscle isoform	-2.24491	34.5514	0.617114	77.5646	2.56801
	um00876		related to SPR1 - exo-1,3-beta-glucanase precursor	-2.25723	341.288	14.6096	770.368	27.4964	0	-3.61	0
	um10742		conserved hypothetical protein	-2.27002	98.4895	2.99506	223.573	7.17487
	um05809		related to KRE6 - glucan synthase subunit	-2.27216	2.40125	0.174141	5.45601	0.82901	0	0	-7.75
	um01014		conserved hypothetical protein	-2.27233	35.0017	1.86487	79.5355	3.15904	0	-2.65	-4.05
	um03547.2		putative protein	-2.27902	2.94609	0.278369	6.7142	0.427521
	um01115		related to OSH3 - Member of oxysterol-binding protein family	-2.27989	32.0273	0.354621	73.0188	3.44657	0	-2.71	-2.34
	um05543	don3	Ste20-like kinase Don3	-2.28622	10.4811	0.391694	23.9622	0.962411	0	-2.52	-4.87
	um03673		conserved hypothetical protein	-2.28715	0.0833337	0.0139047	0.190597	0.0502464
	um03614		conserved hypothetical protein	-2.29528	25.7291	1.96454	59.0556	2.11359
	um11729		putative protein	-2.3019	7.03621	0.394429	16.1966	0.12936	0	-3.64	-12.52
	um11530		putative protein	-2.30669	3.73376	0.106659	8.61265	0.667653
	um10023	fer2	high-affinity iron permease	-2.31205	60.1083	3.06047	138.974	5.36985
	um10001		hypothetical protein	-2.32448	10.5483	0.487597	24.5192	0.932946
	um11815.2		hypothetical protein	-2.32961	1.46825	0.125924	3.42045	0.115221
	um12137		conserved hypothetical protein	-2.33007	1.26894	0.093157	2.95672	0.234981
	um06158		probable glutaminase A	-2.33164	71.1587	6.62177	165.916	7.53507	-3.55	-9.71	-95.26
	um06085		conserved hypothetical protein	-2.33573	19.6149	1.39792	45.8153	4.007
	um03678		conserved hypothetical protein	-2.3382	28.7581	4.80162	67.2423	0.809616
	um06381		putative protein	-2.33985	11.1234	0.557518	26.027	0.919669
	um00330		related to UTR2 - cell wall protein	-2.34335	76.4116	3.81435	179.059	1.85516	-3.58	-3.27	-2.63
	um01426.2		conserved hypothetical protein	-2.3511	1.26038	0.122762	2.96328	0.252491
	um06162		conserved hypothetical protein	-2.36051	244.59	4.16178	577.358	29.0073
	um04309		probable Alpha-L-arabinofuranosidase precursor	-2.36186	41.65	1.95649	98.3715	6.60708
	um10416		conserved hypothetical protein	-2.3638	11.1688	0.439538	26.4009	0.312229	0	-3.02	-9.09
	um04575		conserved hypothetical protein	-2.36567	7.18438	2.04233	16.9959	1.36112
	um03294		hypothetical protein	-2.36908	0.822099	0.0512326	1.94762	0.0672336
	um05721		putative protein	-2.3704	7.01392	0.373097	16.6258	1.40058
	um03310		conserved hypothetical protein	-2.37249	4.4863	0.438136	10.6437	1.40165
	um06367		putative protein	-2.38234	23.8774	0.559613	56.8839	2.41371	0	-2.62	-4.24
	um02981		conserved hypothetical protein	-2.38482	11.3375	1.49562	27.0378	2.57595
	um12189		conserved hypothetical protein	-2.39416	1.50111	0.0263087	3.59389	0.282343	0	0	-5.75
	um11065		conserved hypothetical protein	-2.40104	0.408741	0.0983708	0.981404	0.124873
	um10730		related to Ras GTPase-activating-like protein IQGAP2	-2.40547	5.80223	0.405516	13.9571	0.464719
	um00825		conserved hypothetical Ustilago-specific protein	-2.40727	1.46689	0.235304	3.5312	0.318423
	um10120	chs3	chitin synthase 3	-2.41062	7.09614	0.306063	17.1061	1.04721	0	-2.72	0
	um00371		related to Opsin-1	-2.41212	70.3248	4.86797	169.632	3.50292	0	-3.36	-9.23
	um05114		related to multidrug resistance protein 4	-2.41229	3.82987	0.203621	9.23877	0.447519	0	-2.29	0
	um01378		conserved hypothetical protein	-2.41302	1.81979	0.0226214	4.39118	0.374048
	um04185		conserved hypothetical protein	-2.41767	0.851156	0.102362	2.05781	0.150437
	um02080		conserved hypothetical protein	-2.41798	9.26123	0.597314	22.3935	0.345289	0	0	-8.62
	um02331	kpp6	MAP kinase	-2.41988	33.6146	2.15382	81.3435	6.34966	-2.58	-7.06	-13.41
	um10274		putative protein	-2.42133	21.4266	0.755027	51.8807	0.061889
	um10446		putative protein	-2.42629	2.51351	0.0593217	6.09852	0.283721
	um11505		putative protein	-2.44665	0.626014	0.0850181	1.53164	0.223226
	um02006		conserved hypothetical protein	-2.46303	0.490999	0.100445	1.20934	0.321113	0	0	-4.36
	um02004		conserved hypothetical protein	-2.4631	4.97912	0.0752322	12.2641	0.989424
	um10419	cts1	chitinase	-2.47347	97.0451	4.17902	240.038	8.39312	0	-4.39	0
	um05442		related to monocarboxylate transporter 2	-2.47402	8.5274	0.197623	21.097	0.595024
	um00105	fer1	iron transport multicopper oxidase	-2.47516	46.3869	2.7424	114.815	3.99726
	um01427		related to Crg1 protein (Putative arabinase)	-2.47572	1.31268	0.12672	3.24983	0.0529429
	um04557		conserved hypothetical protein	-2.4921	0.897533	0.120241	2.23674	0.246128
	um01111		putative protein	-2.50167	12.659	0.696246	31.6686	1.04781	0	0	-3.46
	um01991		putative protein	-2.50239	18.6013	0.787841	46.5476	1.75858	0	0	-3.93
	um04130	dik6	Dik6, novel virulence factor	-2.50339	160.789	12.8421	402.518	12.1703	-13.95	-33.04	-42.14
	um01755		putative protein	-2.50396	13.3668	0.228995	33.4699	1.38422
	um02741		related to CBK1 - Serine/threonine protein kinase involved in cell wall biosynthesis	-2.51922	11.3098	0.538937	28.4919	2.00558	0	0	-3.23
	um00738		conserved hypothetical protein	-2.53089	84.8305	1.79783	214.696	7.67927	-4.26	-8.27	-5.52
	um00446		probable beta-glucosidase	-2.53889	8.03937	0.604838	20.411	1.37239	0	-5.13	-14.42
	um02191.2		conserved hypothetical protein	-2.545	14.1152	1.36492	35.9232	1.71232
	um11922		related to Chitin deacetylase precursor	-2.54663	2.16233	0.105244	5.50667	0.727	0	0	-6.16
	um11134		related to Yippee protein	-2.57344	34.2529	0.199659	88.148	2.07183	0	0	-2.8
	um12098		putative protein	-2.58319	25.6115	1.08708	66.1594	4.79819	0	0	-5.64
	um01433	fer4	related to Enoyl-CoA hydratase	-2.59973	11.87	0.645774	30.8587	2.25937
	um01791		conserved hypothetical protein	-2.61108	2.05117	0.0133668	5.35577	0.0938678
	um03603		hypothetical protein	-2.61121	2.51583	0.350686	6.56937	0.241715
	um02111		related to triacylglycerol lipase precursor	-2.61134	1.88388	0.101365	4.91946	0.367768
	um01425		probable homogentisate 1,2-dioxygenase	-2.63673	14.5392	1.43284	38.336	2.99171
	um11471.2		conserved hypothetical protein	-2.63737	3.25844	0.219261	8.59372	0.166634
	um00824		putative protein	-2.64827	5.42209	0.34485	14.3592	0.254354
	um06138	ptr2	probable PTR2 - Di- and tripeptide permease	-2.65733	4.45178	0.388009	11.8298	0.789015
	um00465		hypothetical protein	-2.66541	16.2635	0.871637	43.349	1.28182	0	-4.06	0
	um00913	glo2	glyoxaloxidase 2	-2.6656	3.40045	0.182537	9.06424	0.518045	0	-3.67	-20.51
	um12264		putative protein	-2.66792	16.1701	0.517766	43.1407	1.16144
	um04352		probable MOB1 protein	-2.6684	20.3105	0.602902	54.1965	2.57084
	um11407		conserved hypothetical protein	-2.67495	12.2922	0.400425	32.881	2.53711
	um01823		hypothetical protein	-2.70336	1.88481	0.172895	5.0953	0.173775
	um00606		putative protein	-2.7156	11.7152	0.875152	31.8138	1.12645
	um01933		putative protein	-2.7391	13.3844	0.402039	36.6613	1.53697
	um01779		hypothetical protein	-2.74146	0.755737	0.147478	2.07182	0.00314553	0	0	-4.43
	um01725		conserved hypothetical protein	-2.75499	116.266	1.6439	320.312	7.64053
	um00027		putative protein	-2.77536	7.12212	0.794903	19.7664	1.73649	0	0	-14.21
	um11338	fer8	conserved hypothetical protein	-2.77558	49.9436	1.93343	138.622	4.68774
	um10189	sid2	ferrichrome siderophore peptide synthetase	-2.78389	1.94232	0.0379395	5.40719	0.324038
	um10581		related to Alcohol dehydrogenase class III chi chain	-2.78489	21.6528	0.90846	60.3008	1.09783
	um05100		conserved hypothetical protein	-2.7859	120.285	2.78566	335.101	1.49104	0	-3.05	-2.63
	um10301		hypothetical protein	-2.7859	0.606577	0.119982	1.68986	0.0830509
	um00081		putative protein	-2.81046	33.1206	2.22512	93.0842	3.71745
	um00025		related to dehydroshikimate dehydratase	-2.8139	1.96074	0.0813292	5.51733	0.266833	0	0	-34.79
	um02598		related to mfs1 - putative multidrug transporter	-2.81542	0.332589	0.0276965	0.936377	0.148422	0	0	-5.05
	um03281		putative protein	-2.81579	20.0443	0.653804	56.4405	3.50567	0	0	-2.53
	um00202		related to Cytochrome P450 4F8	-2.81935	1.02062	0.0509178	2.87748	0.166373
	um10945		conserved hypothetical protein	-2.82023	2.537	0.216523	7.15494	0.432444
	um01434	fer3	siderophore peptide synthetase involved in ferrichromeA biosynthesis	-2.83898	0.849382	0.0415086	2.41138	0.197205
	um10951		putative protein	-2.8599	0.44286	0.0741395	1.26653	0.161643
	um10464		putative protein	-2.86144	6.96177	0.758273	19.9207	0.636939
	um01785		putative protein	-2.8785	29.6611	1.29103	85.3794	1.44812	0	-2.99	0
	um03776.2		putative protein	-2.93354	24.42	1.84093	71.6368	2.17918
	um02917		conserved hypothetical Ustilago-specific protein	-2.93377	12.6012	0.89917	36.969	1.82553	0	-2.72	-5.2
	um02584		conserved hypothetical protein	-2.94446	28.8137	0.779025	84.841	1.43137
	um06133		conserved hypothetical protein	-2.97502	15.4198	0.621352	45.8744	1.75325	0	-2.56	0
	um04928	hdp2	conserved hypothetical protein	-2.97625	11.8535	1.29564	35.2789	1.95038	0	0	-44.18
	um00695		putative exochitinase	-2.98537	29.6959	0.900019	88.6533	2.16938	0	-3.66	-10.41
	um02954		putative protein	-2.99654	6.99984	0.279997	20.9753	1.37339
	um11063.2		conserved hypothetical protein (N-terminal fragment)	-3.00178	15.4201	0.655102	46.2878	2.43681	0	-12.61	-3.03
	um06374		related to GRE2 - methylglyoxal reductase (NADPH-dependent)	-3.00867	12.3567	0.311251	37.1773	0.597692	0	0	-6.28
	um02804		conserved hypothetical protein	-3.03467	5.14676	0.357818	15.6187	1.38216	0	-3.48	-4.77
	um01432	fer5	related to N6-hydroxylysine acetyl transferase	-3.04154	22.6443	0.784286	68.8737	5.83835
	um10031		related to embryonic protein DC-8	-3.04561	6.0124	1.02379	18.3114	0.536045
	um01958.2		putative protein	-3.07347	1.62211	0.141059	4.9855	0.196112	0	0	-4.27
	um10003		conserved hypothetical protein	-3.07695	76.7812	21.3582	236.252	4.70201
	um01870		related to glutathione-S-transferase	-3.14852	12.1404	0.150777	38.2243	1.53859	0	0	-2.95
	um03615		related to Glucose oxidase	-3.17064	26.4882	0.604659	83.9847	4.36483
	um00981		putative protein	-3.2065	3.67689	0.174267	11.7899	0.774896	0	0	-4.73
	um03065		putative protein	-3.219	32.1795	4.17008	103.586	10.3208	-5.08	-24.64	-42.04
	um01431.2	Fer6	related to ATP-binding cassette transporter protein	-3.21905	8.86942	0.408488	28.5511	2.64721
	um01656		probable sugar transporter	-3.24366	2.27558	0.201153	7.38122	1.06098
	um02549	biz1	b-induced zinc finger protein	-3.29433	1.05515	0.0989903	3.476	0.157489	0	0	-43.18
	um01863		related to Cytochrome P450	-3.31562	8.93608	0.903339	29.6287	0.609649	-11.52	-89.34	-164.05
	um02230		conserved hypothetical Ustilago-specific protein	-3.36887	2.13103	0.369482	7.17915	0.761255
	um01805		conserved hypothetical protein	-3.37185	3.1091	0.36462	10.4834	0.292457
	um12161		related to lipase family	-3.39201	1.04275	0.168608	3.53701	0.34581
	um11528		conserved hypothetical protein	-3.39756	2.86087	0.272044	9.71998	0.0711649
	um03924	rep1	repellent protein 1 precursor	-3.43873	885.898	58.8427	3046.36	100.861	-24.47	-75.41	-89.92
	um03016		conserved hypothetical protein	-3.45106	1.06223	0.0855714	3.66583	0.110948
	um11637		conserved hypothetical protein	-3.46932	16.4336	0.350625	57.0133	3.07263
	um05528		conserved hypothetical protein	-3.49617	81.3467	4.02594	284.402	12.6725	-3.83	-22.95	-80.8
	um10188		l-ornithine N5-oxygenase	-3.52991	5.34991	0.227787	18.8847	1.25268
	um04922		related to 2,5-diketo-D-gluconic acid reductase	-3.53738	33.1887	1.31321	117.401	0.349419	0	0	-2.86
	um01959		conserved hypothetical protein	-3.64532	1.08063	0.0828383	3.93925	0.129278
	um06056		putative protein	-3.65772	4.39676	0.0874034	16.0821	0.455756
	um04241		putative protein	-3.77382	5.23649	0.405322	19.7616	1.19749
	um00286.2		hypothetical protein	-3.93418	0.316113	0.0239245	1.24365	0.047038
	um02332.2		hypothetical protein	-3.93856	3.49594	0.0955761	13.7689	1.63404
	um02803		related to beta-1,3-glucan binding protein	-4.06676	3.53837	0.601454	14.3897	0.914238
	um11339	fer7	related to Siderophore iron transporter 3	-4.10154	186.182	3.78034	763.632	53.0501
	um10000		conserved hypothetical protein	-4.10868	21.1863	1.0911	87.0475	5.36988	0	-5.37	-17.98
	um11567.2		related to Histidine triad protein	-4.12498	16.424	1.10505	67.7485	2.21171
	um01297		conserved hypothetical Ustilago-specific protein	-4.16928	0.699543	0.0225947	2.91659	0.0662523	0	-4.17	-10.15
	um03067		related to CDC33 - translation initiation factor eIF4E	-4.24531	6.85604	0.805848	29.106	0.753298	0	-4.33	-20.42
	um01949		putative protein	-4.24565	52.8933	2.43583	224.566	5.8903	0	-51.44	-509.57
	um12292		hypothetical protein	-4.2589	2.30921	0.123176	9.83471	1.47368	0	0	-3.77
	um00522		putative protein	-4.30533	0.275377	0.0666151	1.18559	0.113974
	um03485		conserved hypothetical protein	-4.32249	4.24802	0.218256	18.362	1.21305
	um11506		putative protein	-4.44275	6.69233	0.485683	29.7323	1.45207	0	0	-4.88
	um11203		conserved hypothetical protein	-4.50815	11.2374	0.414055	50.6601	1.68714
	um04358		conserved hypothetical protein	-4.63239	3.54546	0.136145	16.4239	0.582542	0	0	-2.51
	um02222	dkl6	related to membrane protein Dik6	-4.74579	18.9042	0.785379	89.7155	2.69714	0	-7.85	-26.27
	um11514		probable High-affinity glucose transporter	-4.82616	13.7495	0.111264	66.3573	5.36092	-4.73	-8.2	-15.45
	um11935		conserved hypothetical Ustilago-specific protein	-4.86362	10.9824	1.40356	53.4142	7.94931	0	0	-12.58
	um03923		conserved hypothetical protein	-4.88516	25.8176	4.14099	126.123	3.09191	-19.33	-57.07	-155.72
	um06485		putative protein	-4.94927	0.096119	0.0423855	0.475719	0.0782195
	um12149		hypothetical protein	-4.97936	4.86317	0.698682	24.2155	2.76286	-6.07	-18.55	-36.88
	um02157		conserved hypothetical protein	-5.01901	1.34242	0.628146	6.73761	1.30204	-4.7	-15.8	0
	um11147		conserved hypothetical Ustilago-specific protein	-5.15889	0.72598	0.0486119	3.74525	0.434632	0	0	-3.91
	um00083		related to formate/nitrite transporter	-5.29485	0.163018	0.0260826	0.863155	0.068811
	um05170		probable formate dehydrogenase	-5.70079	14.5924	1.0752	83.1882	9.6531	0	0	-45.52
	um05046		conserved hypothetical protein	-5.74204	2.0411	0.152013	11.7201	0.947467	0	0	-7.53
	um03034		conserved hypothetical protein	-6.05324	7.40944	0.79408	44.8511	1.67699	0	-2.89	-8.21
	um03612		conserved hypothetical protein	-6.09372	0.161248	0.0688628	0.982599	0.164854
	um06012		probable general amino acid permease	-6.25786	0.778983	0.043596	4.87476	0.491189
	um06332	egl1	endoglucanase 1 precursor (egl1)	-6.27237	29.7895	0.902302	186.851	10.8212	0	-7.5	-67.4
	um00154		related to Para-nitrobenzyl esterase	-6.39279	1.69617	0.139733	10.8433	0.786587	-2.68	-4.6	-9.18
	um11020		conserved hypothetical protein	-6.79126	17.3735	4.98038	117.988	5.99718
	um12233		conserved hypothetical protein	-7.15346	1.02733	0.136302	7.34895	0.968971	0	0	-19.73
	um01957		related to Mannosyl-oligosaccharide alpha-1,2-mannosidase precursor	-7.21613	11.4718	1.41994	82.7822	5.26287	0	-17.83	0
	um11695		related to 2-epi-5-epi-valiolone synthase	-8.06692	3.68219	0.377906	29.704	0.62805
	um04353		related to glycosyl transferase, group 2 family protein	-9.01182	0.189585	0.0500699	1.7085	0.241863	0	0	-3.48
	um11562	hum2	hydrophobin 2	-9.63456	8.40176	0.0491321	80.9473	10.1625
	um11886		conserved hypothetical protein	-11.5783	5.93975	1.10603	68.7721	9.94017	0	-25.01	-319.18
	um01682		conserved hypothetical protein	-2706.72	0.00394889	0.00558458	10.6885	0.0814801	6.4	0.2	0.3
	1) Genes and annotations are derived from MUMDB (http://mips.gsf.de/genre/proj/ustilago/)
	2) Gene name as described in literature
	3) Annotation according to MUMDB
	4) fold change in expression between ∆num1 and wt
	5) Expression in ∆num1, mean of three independent samples, in fragments per kilobase per million
	6) Standard deviation of three independent samples
	7) Expression in wt, mean of three independent samples, in fragments per kilobase per million
	8) Altered expression AB31∆rbf1 compared to AB31 wt (Heimel et al, 2010, PLoS Pathog. doi: 10.1371/journal.ppat.1001035)

## Sheet: Sheet1
	-509.57
	-319.18
	-164.05
	-155.72
	-95.26
	-89.92
	-80.8
	-67.4
	-45.52
	-44.18
	-43.18
	-42.14
	-42.04
	-36.88
	-34.79
	-26.27
	-20.51
	-20.42
	-19.73
	-17.98
	-15.45
	-14.42
	-14.21
	-13.41
	-12.58
	-12.52
	-12.31
	-10.41
	-10.15
	-9.23
	-9.18
	-9.09
	-8.62
	-8.21
	-8.18
	-7.75
	-7.59
	-7.53
	-6.91
	-6.28
	-6.16
	-5.75
	-5.64
	-5.52
	-5.44
	-5.2
	-5.17
	-5.05
	-4.88
	-4.87
	-4.77
	-4.73
	-4.43
	-4.36
	-4.27
	-4.24
	-4.05
	-4.02
	-3.95
	-3.93
	-3.91
	-3.77
	-3.48
	-3.48
	-3.46
	-3.23
	-3.12
	-3.03
	-3.03
	-2.95
	-2.86
	-2.8
	-2.66
	-2.63
	-2.63
	-2.53
	-2.51
	-2.47
	-2.34
	-2.16
	0
	0
	0
	0
	0
	0
	0
	0
	0
